# Supplementary material for: Bidirectional propagation of low frequency oscillations over the human hippocampal surface
Source: Nat Commun. 2021 May 12;12:2764. doi: 10.1038/s41467-021-22850-5 (PMC8115072; doi:10.1038/s41467-021-22850-5)
Supplement: Supplementary file 5 — Source Data [file 41467_2021_22850_MOESM5_ESM.xlsx]

## Sheet: Fig 1
Fig 1c
1.248	0.864897	0.469784	0.084887	-0.268573	-0.571339	-0.806967	-0.962548	-1.02928	-1.00287	-0.883784	-0.677276	-0.393246	-0.045877	0.346938	0.764348	1.18346	1.58036	1.93125	2.21352	2.40689	2.49442	2.46341	2.30615	2.02041	1.60978	1.08369	0.457235	-0.249244	-1.01081	-1.79879	-2.58179	-3.32689	-4.00095	-4.57196	-5.01045	-5.29079	-5.39237	-5.30067	-5.00809	-4.51448	-3.82755	-2.96277	-1.94316	-0.798605	0.434984	1.71681	3.00256	4.24597	5.40052
-12.437	-11.5139	-10.3659	-9.02162	-7.51194	-5.86983	-4.12948	-2.3258	-0.493879	1.3315	3.11627	4.82744	6.43343	7.90445	9.21275	10.333	11.2427	11.9224	12.3562	12.5321	12.4426	12.0844	11.4595	10.5751	9.44355	8.08289	6.5166	4.77351	2.88753	0.897218	-1.15483	-3.22274	-5.25828	-7.21187	-9.03383	-10.6756	-12.0911	-13.2382	-14.0797	-14.5849	-14.7309	-14.5031	-13.8966	-12.9164	-11.5779	-9.90679	-7.939	-5.71973	-3.30268	-0.748674
-11.2376	-12.1385	-12.8619	-13.3873	-13.6947	-13.7655	-13.5832	-13.1342	-12.4091	-11.4035	-10.1191	-8.56433	-6.75523	-4.7159	-2.4786	-0.0837049	2.4208	4.98012	7.53377	10.017	12.3625	14.5023	16.3699	17.9022	19.042	19.74	19.9568	19.6648	18.8497	17.5116	15.6658	13.343	10.5892	7.46473	4.04333	0.410163	-3.34021	-7.10639	-10.783	-14.2636	-17.4442	-20.2261	-22.5194	-24.2458	-25.3414	-25.7589	-25.4698	-24.4655	-22.7583	-20.3814
1.89737	1.60456	1.16863	0.603532	-0.0700822	-0.825633	-1.63157	-2.45256	-3.2509	-3.98803	-4.62615	-5.12985	-5.46767	-5.61363	-5.54844	-5.26065	-4.74734	-4.01466	-3.07784	-1.96097	-0.696376	0.676415	2.11191	3.56022	4.96883	6.2845	7.45528	8.4325	9.17272	9.63953	9.80508	9.6514	9.17128	8.36891	7.25996	5.87138	4.24065	2.41476	0.448746	-1.59606	-3.65408	-5.65767	-7.53942	-9.2345	-10.6829	-11.8317	-12.6366	-13.0641	-13.0922	-12.7121
2.62629	1.42578	0.113632	-1.27519	-2.70115	-4.12133	-5.49075	-6.76383	-7.89587	-8.84464	-9.57193	-10.045	-10.2378	-10.1323	-9.71938	-8.99938	-7.98257	-6.68915	-5.14899	-3.40091	-1.49173	0.524989	2.59055	4.64286	6.61834	8.454	10.0895	11.4691	12.5436	13.2722	13.6239	13.5788	13.1288	12.2784	11.0444	9.45619	7.55444	5.39043	3.02444	0.524045	-2.03791	-4.58551	-7.04207	-9.33256	-11.3859	-13.1373	-14.5302	-15.5182	-16.0663	-16.1527
2.44913	1.30362	0.0568449	-1.25931	-2.60878	-3.95233	-5.24871	-6.45599	-7.53291	-8.44034	-9.14261	-9.60894	-9.81458	-9.74198	-9.3816	-8.73265	-7.80341	-6.61138	-5.183	-3.5532	-1.76447	0.134219	2.08883	4.04181	5.93386	7.70583	9.30056	10.6648	11.751	12.519	12.9374	12.9851	12.6516	11.9381	10.8575	9.43428	7.7039	5.71192	3.51273	1.16809	-1.25477	-3.68505	-6.05059	-8.28003	-10.305	-12.0623	-13.4959	-14.5584	-15.2132	-15.4352
2.04934	0.82995	-0.47279	-1.82515	-3.18993	-4.52749	-5.79698	-6.95757	-7.96987	-8.7972	-9.40696	-9.77184	-9.8709	-9.69056	-9.2253	-8.47818	-7.46109	-6.19471	-4.70816	-3.03839	-1.22925	0.669683	2.60449	4.5185	6.354	8.054	9.56409	10.8342	11.8201	12.4854	12.8024	12.7535	12.3315	11.5407	10.3967	8.92604	7.16564	5.16204	2.96995	0.650776	-1.72919	-4.10069	-6.39358	-8.53898	-10.4713	-12.1305	-13.4636	-14.4266	-14.9859	-15.1196
2.64588	1.54034	0.337433	-0.932806	-2.23655	-3.53708	-4.79589	-5.97382	-7.03232	-7.93474	-8.64757	-9.14168	-9.39342	-9.3856	-9.10835	-8.55967	-7.74586	-6.6816	-5.38983	-3.90127	-2.25375	-0.491209	1.33749	3.17992	4.98169	6.68803	8.24554	9.60385	10.7173	11.5466	12.0599	12.2343	12.0565	11.5239	10.6442	9.43599	7.92815	6.15918	4.17622	2.03377	-0.207858	-2.48426	-4.72886	-6.87489	-8.85742	-10.6154	-12.0934	-13.2436	-14.0273	-14.4158
-2.43961	0.73247	3.91706	7.036	10.0117	12.7688	15.2368	17.351	19.0547	20.3007	21.0526	21.2856	20.9874	20.1588	18.8137	16.9793	14.6953	12.0135	8.99635	5.71602	2.25238	-1.30874	-4.87774	-8.36343	-11.6754	-14.7266	-17.4351	-19.7271	-21.5383	-22.8161	-23.5213	-23.6286	-23.1284	-22.0264	-20.3442	-18.1188	-15.4017	-12.2581	-8.76482	-5.0089	-1.08518	2.90598	6.86138	10.6776	14.2536	17.4937	20.3097	22.6235	24.3694	25.4953
-1.73043	1.79814	5.24167	8.51359	11.5331	14.2269	16.5315	18.3938	19.773	20.641	20.9826	20.7963	20.0932	18.897	17.243	15.177	12.7542	10.0375	7.09597	4.00332	0.835758	-2.32969	-5.41709	-8.35338	-11.07	-13.5046	-15.6018	-17.3153	-18.6076	-19.4518	-19.8315	-19.7408	-19.1848	-18.179	-16.7488	-14.9289	-12.7621	-10.2988	-7.59535	-4.71279	-1.71585	1.3286	4.35286	7.28963	10.0734	12.6415	14.9355	16.902	18.4943	19.6728
-0.083276	1.16503	2.28377	3.25118	4.05254	4.68022	5.13342	5.41769	5.5442	5.52878	5.39077	5.15188	4.83492	4.46261	4.05644	3.63573	3.2168	2.81245	2.43153	2.07888	1.75537	1.45817	1.18126	0.916019	0.652067	0.378117	0.0829607	-0.243578	-0.609753	-1.0211	-1.47978	-1.98411	-2.52824	-3.10213	-3.69161	-4.27871	-4.84223	-5.35844	-5.80198	-6.14697	-6.36813	-6.44201	-6.34825	-6.07069	-5.59856	-4.92738	-4.0597	-3.00562	-1.78296	-0.417187
5.40432	5.04033	4.42471	3.58728	2.56713	1.41105	0.171676	-1.09458	-2.32977	-3.47673	-4.48143	-5.2952	-5.87677	-6.19406	-6.22566	-5.96185	-5.40517	-4.57058	-3.48502	-2.18652	-0.72286	0.850174	2.47088	4.074	5.59321	6.96374	8.12498	9.02293	9.61243	9.8591	9.74086	9.24902	8.38885	7.17969	5.65449	3.8589	1.84986	-0.306293	-2.536	-4.7611	-6.90155	-8.87834	-10.6164	-12.0473	-13.1119	-13.7629	-13.9662	-13.7032	-12.9708	-11.7826
0.674188	-0.926506	-2.59571	-4.28423	-5.93947	-7.50712	-8.9329	-10.1644	-11.1531	-11.8559	-12.237	-12.2696	-11.9366	-11.2323	-10.1627	-8.74557	-7.01082	-4.99963	-2.76364	-0.363596	2.13235	4.65065	7.11459	9.4467	11.5713	13.4169	14.9188	16.0213	16.6796	16.8616	16.5495	15.7402	14.446	12.6948	10.5289	8.00455	5.1902	2.1645	-0.985892	-4.16894	-7.29	-10.2547	-12.972	-15.357	-17.3334	-18.8365	-19.8147	-20.2318	-20.0679	-19.3202
8.24292	7.10312	5.70195	4.07221	2.25537	0.300547	-1.73678	-3.79636	-5.81496	-7.72827	-9.47302	-10.989	-12.2213	-13.122	-13.6521	-13.7833	-13.499	-12.7951	-11.681	-10.179	-8.32466	-6.16536	-3.7595	-1.1747	1.51404	4.22662	6.8802	9.3918	11.6809	13.6719	15.2971	16.4983	17.2292	17.4573	17.1648	16.3496	15.0255	13.2224	10.985	8.37255	5.45639	2.31851	-0.950944	-4.25629	-7.49909	-10.5811	-13.4071	-15.8881	-17.9439	-19.5056
2.40515	0.943595	-0.583786	-2.14536	-3.70689	-5.23217	-6.68386	-8.0243	-9.21651	-10.2252	-11.0179	-11.5658	-11.8452	-11.838	-11.5328	-10.9256	-10.0204	-8.82915	-7.37236	-5.67849	-3.7838	-1.73153	0.428941	2.64328	4.85355	6.99965	9.02097	10.8581	12.4544	13.7581	14.7236	15.3133	15.4989	15.2627	14.5984	13.5121	12.0219	10.1585	7.96398	5.49172	2.80449	-0.0268314	-2.9252	-5.80949	-8.59681	-11.2049	-13.5546	-15.5722	-17.1921	-18.3583
4.55767	3.63222	2.58798	1.45006	0.247009	-0.989912	-2.22756	-3.43182	-4.56851	-5.60447	-6.50844	-7.25212	-7.81103	-8.16528	-8.30035	-8.20754	-7.88443	-7.33507	-6.57003	-5.60627	-4.46676	-3.17997	-1.77918	-0.301588	1.21263	2.7214	4.18188	5.55168	6.79001	7.85893	8.72447	9.3577	9.73571	9.84241	9.6692	9.21535	8.48825	7.50333	6.28384	4.8603	3.26976	1.55488	-0.23724	-2.05631	-3.85027	-5.56677	-7.15469	-8.56563	-9.75536	-10.6852
-14.5957	-9.26267	-3.54144	2.40341	8.39714	14.2601	19.8133	24.884	29.3111	32.9502	35.6784	37.3986	38.0426	37.5739	35.9892	33.3194	29.6285	25.0129	19.5982	13.5359	6.99909	0.177248	-6.7295	-13.5164	-19.9804	-25.9264	-31.173	-35.5587	-38.9465	-41.2285	-42.329	-42.2078	-40.8604	-38.3195	-34.6533	-29.9636	-24.3831	-18.0712	-11.2092	-3.99467	3.36398	10.6541	17.665	24.1941	30.0528	35.0722	39.1075	42.0427	43.7931	44.3084
-12.9505	-8.08863	-2.83789	2.64875	8.20702	13.6664	18.8555	23.6075	27.7653	31.1871	33.751	35.3591	35.9413	35.4582	33.9027	31.3008	27.7118	23.2263	17.9643	12.0717	5.71599	-0.918714	-7.63711	-14.2388	-20.5245	-26.3021	-31.3927	-35.6363	-38.8968	-41.0664	-42.069	-41.8631	-40.4431	-37.8393	-34.1178	-29.3784	-23.7513	-17.3936	-10.4846	-3.22024	4.19276	11.5427	18.6195	25.2204	31.156	36.2556	40.372	43.3855	45.2074	45.7821
-7.49925	-4.67611	-1.66955	1.43987	4.56702	7.62454	10.5254	13.1854	15.5257	17.4754	18.9733	19.9703	20.4307	20.3335	19.6733	18.4605	16.7214	14.4974	11.8442	8.83004	5.53434	2.0451	-1.54336	-5.13305	-8.62504	-11.9222	-14.932	-17.5688	-19.7567	-21.4314	-22.5421	-23.0535	-22.9461	-22.2176	-20.8827	-18.9729	-16.5355	-13.6327	-10.3391	-6.74062	-2.93151	0.987937	4.91413	8.7429	12.3722	15.7048	18.6508	21.1297	23.073	24.4255
-0.423833	-0.143795	0.101545	0.318766	0.515663	0.700663	0.882244	1.06838	1.26599	1.4805	1.71533	1.9716	2.24787	2.54	2.84115	3.14191	3.43055	3.69345	3.9156	4.08124	4.17459	4.18055	4.08557	3.87835	3.55064	3.09796	2.52016	1.8219	1.01292	0.108038	-0.872979	-1.90588	-2.96253	-4.01175	-5.02027	-5.95379	-6.77816	-7.46052	-7.97058	-8.28172	-8.37217	-8.22597	-7.83386	-7.19393	-6.31215	-5.20255	-3.88727	-2.39624	-0.7666	0.958193
-4.64893	-6.88019	-9.02726	-11.0216	-12.7964	-14.2886	-15.4413	-16.2056	-16.5421	-16.4231	-15.8335	-14.7718	-13.2508	-11.2976	-8.95328	-6.27221	-3.32086	-0.176106	3.07674	6.34628	9.53764	12.5553	15.3059	17.7014	19.6617	21.1177	22.0132	22.3077	21.9774	21.0165	19.4383	17.2743	14.5743	11.405	7.84822	3.99897	-0.0374849	-4.14842	-8.21694	-12.1254	-15.7587	-19.0082	-21.7745	-23.9706	-25.5251	-26.384	-26.5127	-25.8974	-24.5459	-22.4872
7.4457	5.05602	2.47637	-0.225847	-2.97835	-5.7058	-8.33182	-10.7811	-12.9813	-14.8655	-16.3739	-17.4557	-18.0712	-18.1927	-17.8059	-16.9106	-15.521	-13.666	-11.3883	-8.74384	-5.80018	-2.63514	0.665458	4.01011	7.30418	10.4526	13.3626	15.9465	18.1244	19.8265	20.9955	21.5885	21.5783	20.9548	19.7254	17.9152	15.5663	12.7372	9.50108	5.94407	2.16283	-1.73799	-5.64869	-9.45756	-13.0541	-16.3323	-19.1937	-21.5505	-23.3282	-24.468
-3.42258	-7.08793	-10.5599	-13.7483	-16.5705	-18.9537	-20.8366	-22.1713	-22.9239	-23.0757	-22.6238	-21.5807	-19.9741	-17.8464	-15.2535	-12.2632	-8.95355	-5.41097	-1.7279	1.99954	5.67404	9.19962	12.4841	15.4417	17.995	20.077	21.633	22.6218	23.0169	22.807	21.9966	20.6056	18.669	16.2365	13.3705	10.1454	6.64525	2.96159	-0.808631	-4.56578	-8.21012	-11.6445	-14.7768	-17.5227	-19.8076	-21.5692	-22.7587	-23.3426	-23.3034	-22.6406
-1.1259	-2.85804	-4.51107	-6.04173	-7.41006	-8.58044	-9.52255	-10.2121	-10.6317	-10.771	-10.627	-10.2044	-9.51524	-8.57832	-7.41908	-6.06866	-4.56311	-2.94238	-1.24927	0.471704	2.17553	3.81789	5.35636	6.75146	7.96769	8.97437	9.7464	10.2648	10.5172	10.4981	10.2089	9.65774	8.85957	7.83547	6.61218	5.22143	3.69905	2.08407	0.417709	-1.25767	-2.89966	-4.46684	-5.91983	-7.22227	-8.34169	-9.2503	-9.92566	-10.3512	-10.5165	-10.4177
-3.57505	-1.34288	0.98508	3.34126	5.65551	7.85727	9.87768	11.6518	13.1208	14.2336	14.9492	15.2375	15.0811	14.4757	13.4308	11.9697	10.1286	7.95626	5.5123	2.86562	0.0923879	-2.72627	-5.5067	-8.16533	-10.6212	-12.7985	-14.629	-16.054	-17.0266	-17.5128	-17.4931	-16.963	-15.9332	-14.4295	-12.4924	-10.1754	-7.54377	-4.67259	-1.64446	1.453	4.52978	7.4962	10.2656	12.757	14.8972	16.6234	17.8846	18.6431	18.8758	18.5746
-5.40393	-3.19925	-0.837345	1.61357	4.08073	6.48905	8.76342	10.8311	12.6242	14.0816	15.1515	15.7929	15.9771	15.6895	14.9294	13.711	12.063	10.0276	7.65978	5.02544	2.19959	-0.735927	-3.69495	-6.58958	-9.33289	-11.8416	-14.0386	-15.8554	-17.2342	-18.1296	-18.5105	-18.3607	-17.6796	-16.4826	-14.8002	-12.6777	-10.1734	-7.35729	-4.30852	-1.11345	2.13716	5.35073	8.43562	11.3037	13.8731	16.07	17.8313	19.1061	19.8568	20.0607
-3.46772	-1.50832	0.536977	2.61193	4.65809	6.6165	8.42947	10.0423	11.405	12.4739	13.2131	13.5956	13.6044	13.2331	12.4863	11.3797	9.93951	8.20214	6.21288	4.02482	1.69731	-0.705785	-3.1179	-5.47173	-7.70112	-9.74299	-11.5391	-13.0376	-14.1948	-14.9761	-15.357	-15.3242	-14.8758	-14.0211	-12.7812	-11.1873	-9.28083	-7.11173	-4.73716	-2.21998	0.37307	2.97314	5.51116	7.9197	10.1347	12.0971	13.7545	15.0621	15.9845	16.4959
7.70997	10.1634	12.3845	14.3193	15.9201	17.1464	17.9663	18.3572	18.3068	17.8131	16.885	15.5422	13.8146	11.7423	9.37414	6.76678	3.98349	1.09246	-1.83493	-4.7259	-7.50822	-10.1121	-12.4721	-14.5289	-16.2308	-17.5349	-18.4084	-18.8296	-18.7876	-18.2834	-17.3295	-15.9497	-14.1781	-12.0591	-9.64541	-6.99704	-4.17979	-1.26346	1.67998	4.57824	7.36055	9.95948	12.3126	14.3641	16.0659	17.3787	18.2732	18.7299	18.7401	18.3055
5.3231	5.01617	4.54414	3.93057	3.20314	2.39267	1.53197	0.654759	-0.205518	-1.01683	-1.74964	-2.37792	-2.88002	-3.23933	-3.44485	-3.49154	-3.38042	-3.11853	-2.71864	-2.19877	-1.5815	-0.893226	-0.163131	0.577843	1.29818	1.96701	2.55531	3.03708	3.39037	3.59813	3.64892	3.53732	3.26414	2.83649	2.26753	1.57604	0.785844	-0.0750191	-0.975192	-1.88106	-2.75789	-3.57102	-4.28706	-4.87509	-5.30787	-5.56283	-5.62313	-5.47841	-5.12541	-4.56835
1.95702	0.188454	-1.63368	-3.4499	-5.20003	-6.8251	-8.26924	-9.4815	-10.4175	-11.0411	-11.3253	-11.2537	-10.8211	-10.0334	-8.90832	-7.47448	-5.77097	-3.84616	-1.75643	0.435571	2.66279	4.85582	6.94509	8.86307	10.5464	11.9383	12.9898	13.6622	13.9282	13.7724	13.1929	12.2006	10.8197	9.0865	7.04894	4.76494	2.30081	-0.270717	-2.8727	-5.42629	-7.85311	-10.0777	-12.0297	-13.6465	-14.8744	-15.6714	-16.0078	-15.868	-15.2505	-14.1687
-4.66123	-6.49213	-8.15798	-9.613	-10.817	-11.7366	-12.3461	-12.6279	-12.5737	-12.1841	-11.4687	-10.446	-9.14299	-7.59405	-5.84035	-3.92859	-1.90978	0.162138	2.23173	4.24361	6.14389	7.88174	9.41068	10.6899	11.6855	12.3709	12.7284	12.7486	12.4317	11.7866	10.8312	9.59166	8.10166	6.40152	4.53709	2.55849	0.518698	-1.52785	-3.52677	-5.42521	-7.17323	-8.72512	-10.0406	-11.0859	-11.8345	-12.2681	-12.3767	-12.1593	-11.6236	-10.7855
-6.33121	-7.60908	-8.65406	-9.44157	-9.95467	-10.1844	-10.1298	-9.79811	-9.20389	-8.36893	-7.32126	-6.09424	-4.72555	-3.25597	-1.72816	-0.185439	1.32949	2.77571	4.11522	5.3139	6.34241	7.1769	7.79949	8.19864	8.36924	8.31255	8.0359	7.55237	6.88015	6.04196	5.06425	3.97642	2.80995	1.59751	0.372056	-0.834006	-1.98971	-3.06628	-4.03783	-4.88198	-5.58027	-6.11857	-6.48728	-6.68145	-6.70082	-6.54962	-6.23641	-5.77365	-5.17732	-4.46632
Fig1c time
0	0.00195312	0.00390625	0.00585938	0.0078125	0.00976562	0.0117188	0.0136719	0.015625	0.0175781	0.0195312	0.0214844	0.0234375	0.0253906	0.0273438	0.0292969	0.03125	0.0332031	0.0351562	0.0371094	0.0390625	0.0410156	0.0429688	0.0449219	0.046875	0.0488281	0.0507812	0.0527344	0.0546875	0.0566406	0.0585938	0.0605469	0.0625	0.0644531	0.0664062	0.0683594	0.0703125	0.0722656	0.0742188	0.0761719	0.078125	0.0800781	0.0820312	0.0839844	0.0859375	0.0878906	0.0898438	0.0917969	0.09375	0.0957031
Fig 1d
0.0193653	0.0951606	0.341544	0.513159	0.616032	0.68782	0.746794	0.795547	0.83908	0.865676	0.886097	0.902629	0.915012	0.926021	0.933981	0.94091	0.941991	0.945125	0.947266	0.948796	0.949923	0.944258	0.945276	0.946104	0.946789	0.94701	0.94683	0.938594	0.937866	0.937175	0.935225	0.925498	0.922219	0.916193	0.902145	0.889659	0.861865	0.807678	0.650588	0.374195	0.229644	0.124801	0.108932	0.108939	0.104839	0.102387	0.105561	0.113931	0.124403	0.137497
Fig1d time
0	0.01	0.02	0.03	0.04	0.05	0.06	0.07	0.08	0.09	0.1	0.11	0.12	0.13	0.14	0.15	0.16	0.17	0.18	0.19	0.2	0.21	0.22	0.23	0.24	0.25	0.26	0.27	0.28	0.29	0.3	0.31	0.32	0.33	0.34	0.35	0.36	0.37	0.38	0.39	0.4	0.41	0.42	0.43	0.44	0.45	0.46	0.47	0.48	0.49
Fig 1e
1.93956	0.732318	0.0702727	0.050508	-0.45487	-0.515818	-0.547675	-0.605796	1.77028	1.40708	0.700682	0.432961	-0.322154	-0.844925	-0.767958	-0.908806	2.29351	2.1493	1.70459	0.984257	-0.188652	-0.732046	-0.5032	-1.06345	2.54172	2.2317	1.78456	1.50271	0.445438	0.10288	-0.675746	-0.862764
2.75034	1.57297	0.914045	0.91836	0.409251	0.348513	0.308694	0.256501	2.57764	2.22364	1.52051	1.28414	0.525553	0.00831634	0.0942749	-0.056893	3.13282	2.97754	2.52309	1.82388	0.648887	0.126167	0.353086	-0.2301	-2.89188	3.06535	2.59791	2.29177	1.28622	0.949537	0.143741	-0.0289107
-2.73363	2.41215	1.75516	1.78422	1.27561	1.21552	1.16689	1.12157	-2.90159	3.03804	2.33305	2.1301	1.3722	0.86192	0.95717	0.795449	-2.30858	-2.4772	-2.94472	2.6586	1.48349	0.984835	1.21052	0.60534	-2.04003	-2.38504	-2.87557	3.0782	2.12269	1.79138	0.963099	0.809672
Fig 1f
0.590908	1.05152	1.26046	1.24559	2.1846	2.44007	2.52848	2.67449	-0.157041	0.953501	0.859818	0.753217	1.49042	2.31052	2.39708	2.61791	-1.2594	-0.613534	-0.226011	0.804208	0.670832	0.813531	1.12363	1.27058	-1.76286	-1.33671	-0.661331	0.782593	0.656593	0.434702	0.731595	1.11399
1.34034	1.82622	2.06127	2.01763	3.01502	-3.01253	-2.92957	-2.77597	0.567501	1.75034	1.63646	1.50277	2.2883	3.13192	-3.04244	-2.80448	-0.446928	0.163154	0.536551	1.6031	1.46678	1.62529	1.98589	2.12805	-0.994763	-0.569529	0.229213	1.63539	1.4707	1.23821	1.56238	1.97119
2.08796	2.59611	2.85942	2.78007	-2.43948	-2.1823	-2.1051	-1.94401	1.31286	2.54216	2.40742	2.2455	3.07812	-2.33232	-2.20029	-1.94559	0.368333	0.933092	1.29656	2.39406	2.25871	2.43074	2.84465	2.98731	-0.238784	0.16335	1.10747	2.48112	2.2811	2.0371	2.38926	2.82868
Fig 1g
0.0503357	0.0174137	0.0968155	0.0181783	0.148667	0.00110705	0.00665973	0.0336923	0.0653537	0.110553	0.0709791	0.000712715	0.0011722	0.163586	0.00866756	0.0796982	0.0143908	0.115812	0.175638	0.107544	0.0305444	0.00219589	0.0212141	0.0555671	0.00950731	0.0193528	0.0305128	0.0296747	0.0714542	0.0198126	0.0308146	0.0839774	0.0499482	0.0286866	0.142733	0.0958217	0.095599	0.0730431	0.0412134	0.0101977	0.228424	0.0260868	0.0417842	0.0189952	0.0470567	0.0568055	0.0623963	0.0593881	0.0267956	0.158463
0.0657667	0.150402	0.0241949	0.0395896	0.0519103	0.0364842	0.0444251	0.0147335	0.196886	0.0856043	0.0769248	0.167741	0.0622885	0.133391	0.0461475	0.0822421	0.0194182	0.00111957	0.0549096	0.0561286	0.157765	0.0141641	0.0523145	0.183525	0.0222427	0.142168	0.0736316	0.0269204	0.0535806	0.0599924	0.0290392	0.134301	0.0627597	0.155263	0.130908	0.0482707	0.00774963	0.111734	0.00462475	0.0104154	0.121164	0.108125	0.0206099	0.150508	0.368001	0.0454018	0.0800352	0.0943506	0.0999171	0.00645988
Fig 1f
2.21657	2.19911	2.19911	2.19911	2.25147	2.32129	2.42601	2.49582	2.54818	2.58309	2.61799	2.68781	2.70526	2.77507	2.75762	2.74017	2.75762	-0.10472	-0.0872665	-0.0872665	-0.191986	-0.401426	-0.541052	-0.558505	-0.593412	-0.593412	2.47837	2.46091	2.3911	2.37365	2.37365	-1.01229	2.04204	2.23402	2.25147	2.25147	2.30383	2.33874	2.37365	2.35619	2.40855	2.94961	-0.802851	-0.750492	-0.750492	2.51327	2.44346	1.79769	1.48353	2.1293
2.71399	-0.654498
[truncated: 2,632 more columns]

## Sheet: Fig 2
Fig 2a
-4.91857	-4.57687	-4.24169	-3.91297	-3.58907	-3.26865	-2.9536	-2.64565	-2.34627	-2.06018	-1.79044	-1.53648	-1.29875	-1.07538	-0.863862	-0.665824	-0.480744	-0.307417	-0.143559	0.0108806	0.154268	0.283359	0.395953	0.490639	0.566891	0.621397	0.650999	0.654267	0.632103	0.587301	0.52102	0.437677	0.344979	0.247518	0.149814	0.0597261	-0.0162356	-0.0712731	-0.100485	-0.104883	-0.0870903	-0.0503102	0.000675968	0.0622692	0.130214	0.201547	0.271666	0.335582	0.389804	0.432127
-1.49862	-1.40322	-1.32045	-1.25071	-1.19378	-1.14937	-1.11673	-1.09522	-1.08405	-1.08044	-1.08264	-1.08994	-1.1006	-1.11275	-1.12436	-1.13256	-1.13514	-1.13011	-1.11667	-1.09545	-1.06687	-1.03119	-0.988337	-0.938102	-0.881415	-0.819671	-0.757318	-0.696848	-0.640899	-0.591763	-0.550254	-0.516585	-0.49108	-0.473295	-0.462173	-0.456348	-0.454076	-0.453956	-0.454087	-0.454207	-0.454009	-0.453632	-0.452976	-0.451182	-0.448608	-0.445267	-0.441853	-0.43838	-0.434037	-0.426435
-2.09267	-1.94517	-1.81781	-1.70971	-1.61983	-1.54637	-1.48753	-1.4414	-1.40646	-1.38149	-1.36448	-1.35301	-1.34532	-1.33934	-1.33358	-1.32664	-1.31744	-1.30562	-1.29117	-1.27392	-1.25458	-1.23426	-1.2132	-1.19133	-1.16826	-1.14337	-1.11587	-1.08531	-1.05148	-1.01403	-0.971453	-0.923153	-0.869267	-0.810052	-0.746313	-0.67905	-0.610174	-0.540677	-0.470539	-0.400087	-0.330236	-0.262136	-0.197356	-0.136234	-0.0796461	-0.0278925	0.0188274	0.0595335	0.0942523	0.123964
-1.91302	-1.82277	-1.74444	-1.67801	-1.62276	-1.57711	-1.54071	-1.51322	-1.49291	-1.47814	-1.46692	-1.45844	-1.45197	-1.44697	-1.44314	-1.43996	-1.43633	-1.43061	-1.4208	-1.40602	-1.38414	-1.35266	-1.30941	-1.25211	-1.17843	-1.08657	-0.97512	-0.845716	-0.702346	-0.548761	-0.388282	-0.224995	-0.0635284	0.0921845	0.237425	0.369087	0.484156	0.580931	0.658138	0.71446	0.749465	0.763519	0.75766	0.732909	0.691091	0.634604	0.566207	0.488662	0.404768	0.317019
0.375007	0.357702	0.336758	0.311514	0.281514	0.246986	0.209335	0.172053	0.139043	0.112782	0.0953955	0.0899086	0.0986193	0.120475	0.154699	0.200484	0.256188	0.318865	0.386114	0.454738	0.521596	0.583582	0.639315	0.689826	0.736203	0.779273	0.818995	0.855981	0.89032	0.923311	0.956139	0.987353	1.01529	1.03907	1.05753	1.07114	1.08061	1.08686	1.09016	1.08952	1.08344	1.07107	1.05265	1.02752	0.994448	0.952477	0.89986	0.835476	0.759384	0.672388
-3.83255	-3.53025	-3.2141	-2.88598	-2.54756	-2.2032	-1.86147	-1.52608	-1.19848	-0.876171	-0.557372	-0.247361	0.04655	0.316423	0.557725	0.771011	0.956539	1.11371	1.24005	1.33738	1.40793	1.45484	1.48243	1.49447	1.49585	1.49511	1.49493	1.49406	1.49189	1.48542	1.47262	1.45503	1.4346	1.40935	1.37776	1.334	1.27415	1.19798	1.10518	0.996861	0.875783	0.749061	0.622703	0.497185	0.372381	0.250413	0.135556	0.0311433	-0.0604156	-0.136771
Fig 2c
20.4813	21.9061	19.9525	24.3213	22.7418	27.6132	16.6726	21.0507	17.7259	19.7054	24.4482	27.2631	24.6875	21.9701	22.0868	23.9337	28.7446	29.928	23.1075	23.7161	30.1369	30.1487
41.6389	44.5354	103.483	126.142	208.451	253.102	31.3509	39.5836	245.034	272.398	106.968	187.188	244.969	218.005	273.463	296.329	141.025	146.831	39.1866	40.2185	138.135	138.189
Fig 2d
LSLx1	LXLx2	LSLy1	LSLy2
0.213977	0.981418	0.637816	0.696221
0.213977	0.981418	0.634002	0.674343
0.197758	0.985402	0.629345	0.666018
0.19193	0.945648	0.663212	0.634374
0.208265	0.977317	0.655325	0.68156
0.23899	0.952114	0.748256	0.629171
0.239115	0.998254	0.69311	0.699952
0.155862	0.995644	0.711799	0.663551
0.182042	0.958674	0.49252	0.516695
LSLx1	LXLx2	LSLy1	LSLy2
1.16267	2.44564	2.12429	2.07016
1.16892	2.31445	2.42619	2.36633
1.65467	2.71742	2.40414	2.39385
1.14383	2.09566	2.44345	2.41916
1.53399	2.64579	2.20766	2.32205
1.07778	2.52071	2.39513	2.42937
1.07778	2.52071	2.48214	2.55475
2.01086	3.12653	2.42025	2.68417
1.2151	2.36063	2.14289	2.26999
[truncated: 160 more columns]

## Sheet: Fig 3
Fig 3a
time
-0.25	-0.24	-0.23	-0.22	-0.21	-0.2	-0.19	-0.18	-0.17	-0.16	-0.15	-0.14	-0.13	-0.12	-0.11	-0.1	-0.09	-0.08	-0.07	-0.06	-0.05	-0.04	-0.03	-0.02	-0.01	0	0.01	0.02	0.03	0.04	0.05	0.06	0.07	0.08	0.09	0.1	0.11	0.12	0.13	0.14	0.15	0.16	0.17	0.18	0.19	0.2	0.21	0.22	0.23	0.24
DC
0.0858412	0.0559716	0.0849998	0.0832866	0.0837843	0.0750524	0.13284	0.133895	0.102399	0.105658	0.149212	0.189176	0.283764	0.280686	0.241334	0.191042	0.230252	0.137827	0.158075	0.152414	0.155616	0.101874	0.108625	0.108085	0.0526473	0.0550575	0.0454956	0.0888651	0.0888004	0.134056	0.266293	0.203889	0.210387	0.171868	0.142326	0.152635	0.15367	0.141894	0.0992123	0.137541	0.137766	0.139501	0.113861	0.0887124	0.099789	0.128687	0.184063	0.205085	0.2065	0.210333
Angle
4.63779	3.42558	3.08157	3.04946	2.96648	3.97649	3.2872	3.26789	3.42297	2.99712	2.81879	2.68384	2.65058	2.63643	2.53697	2.51483	2.63953	2.53156	2.24711	2.38374	2.62524	3.26206	3.28597	3.32057	3.18726	3.26079	2.64327	2.47651	2.73753	2.58878	2.60535	2.59768	2.73074	2.749	2.86701	2.75017	2.72423	2.7032	2.87496	2.76499	2.98182	3.00873	2.9382	3.51083	3.13948	3.32827	3.15196	3.1508	3.15228	3.15194
Rsq
0.390887	0.387147	0.392324	0.406449	0.413108	0.448494	0.444838	0.469961	0.508317	0.5096	0.506545	0.531258	0.543994	0.556302	0.556895	0.560006	0.551377	0.553833	0.550111	0.562105	0.559271	0.561189	0.562921	0.563406	0.543841	0.514714	0.491292	0.482678	0.49305	0.499929	0.496513	0.482878	0.475088	0.478114	0.47129	0.460809	0.450563	0.441065	0.436577	0.443702	0.440175	0.438007	0.431333	0.443	0.449623	0.455872	0.446735	0.443094	0.454691	0.454623
Example distributions
3.33358	0.10472	1.46608	1.55334	1.15192	2.60054	4.2586	3.28122	2.56563	0.191986	2.70526	4.88692	2.47837	5.37561	2.98451	4.31096	5.09636	1.85005	2.87979	5.37561	2.58309	1.93732	2.40855	2.21657	2.47837	5.44543	6.26573	2.72271	2.37365	2.40855	5.25344	2.3911	5.49779	5.86431	2.54818	5.07891	5.53269	5.49779	2.61799	5.96903	2.3911	2.49582	0.925025
4.86947	5.27089	0.20944	2.54818	5.51524	5.72468	2.63545	5.48033	3.7001	4.92183	5.00909	4.57276	0.541052	5.39307	5.39307	5.14872	2.61799	4.97419	5.49779	5.84685	5.42797	1.25664	0.925025	5.63741	5.68977	5.44543	5.46288	5.72468	5.60251	2.30383	5.51524	6.12611	2.3911	5.44543	4.85202	1.97222	5.21853	6.05629	5.55015	5.46288	5.70723	5.55015	5.48033
Fig 3c
0.110807	0.0254605	0.0818645	0.0904229	0.104316	0.124327	0.204385	0.216641	0.134846	0.214226	0.31852	0.322495	0.426478	0.429058	0.371556	0.374852	0.441954	0.259546	0.219506	0.202224	0.212281	0.156977	0.159955	0.155885	0.110701	0.10703	0.1101	0.1094	0.157305	0.189323	0.190189	0.135643	0.201756	0.201722	0.211838	0.195733	0.192031	0.193513	0.194242	0.245949	0.25074	0.254716	0.197018	0.200247	0.223278	0.24634	0.26159	0.305447	0.248114	0.262568
0.115737	0.124582	0.133249	0.129332	0.124753	0.208462	0.153794	0.149018	0.159592	0.152607	0.153007	0.150335	0.215553	0.206621	0.200857	0.133297	0.125888	0.0595501	0.111494	0.109799	0.108045	0.108778	0.110175	0.107472	0.0431787	0.0401596	0.090588	0.156402	0.157661	0.162069	0.38072	0.409632	0.405274	0.328977	0.238685	0.236913	0.23824	0.223181	0.13566	0.118083	0.0661216	0.0585011	0.0558942	0.0168889	0.0184967	0.0716564	0.123004	0.123664	0.172352	0.167682
Fig 3e
-0.186034	-0.223658	-0.259499	-0.293612	-0.326199	-0.364033	-0.394847	-0.424595	-0.452464	-0.477688	-0.499896	-0.518565	-0.533085	-0.543932	-0.546702	-0.543263	-0.533032	-0.515449	-0.490413	-0.458803	-0.421799	-0.371411	-0.325509	-0.277566	-0.228892	-0.179701	-0.128333	-0.0740916	-0.0181574	0.039081	0.109366	0.169661	0.231315	0.293328	0.354789	0.415225	0.474203	0.531113	0.595901	0.646112	0.691884	0.732373	0.767401	0.797517	0.823553	0.846158	0.869791	0.887658	0.905015	0.92305
0.300825	0.246568	0.194493	0.145218	0.0990332	0.0474431	0.00716666	-0.0310036	-0.0674307	-0.102465	-0.136089	-0.167933	-0.197426	-0.229426	-0.253294	-0.273871	-0.289798	-0.301291	-0.305792	-0.305501	-0.300447	-0.286036	-0.266917	-0.242291	-0.213544	-0.182548	-0.151188	-0.120946	-0.0923919	-0.0655548	-0.0353429	-0.0119325	0.00946393	0.0282387	0.0434493	0.0544015	0.0611487	0.0644733	0.0658623	0.0663433	0.0661571	0.0656255	0.0652558	0.0655823	0.0668733	0.069226	0.07372	0.0791803	0.0867432	0.0969135
0.0684984	0.0743538	0.0783916	0.0802654	0.0797997	0.0759038	0.0699359	0.0620013	0.0528558	0.0434565	0.0349103	0.0282006	0.0239645	0.0225088	0.0245499	0.0297808	0.0383398	0.0502137	0.0650734	0.0820874	0.100116	0.121365	0.137492	0.151528	0.163455	0.173472	0.181783	0.188849	0.195237	0.201649	0.21038	0.219553	0.231491	0.2466	0.264496	0.28439	0.305718	0.327986	0.355164	0.377444	0.398588	0.417846	0.434633	0.448401	0.458633	0.465219	0.468531	0.468021	0.465395	0.461444
1.00814	0.989195	0.966209	0.939012	0.907803	0.865888	0.82812	0.788869	0.749493	0.710964	0.67337	0.636075	0.598555	0.553612	0.517739	0.481125	0.443441	0.405261	0.367211	0.330058	0.29474	0.25624	0.228214	0.203838	0.183013	0.16624	0.154134	0.146057	0.140848	0.137672	0.135706	0.134834	0.134162	0.133762	0.133996	0.135599	0.139603	0.146702	0.158984	0.171871	0.186966	0.20347	0.220369	0.237345	0.254545	0.272593	0.296106	0.317685	0.341081	0.36585
0.52287	0.518305	0.520382	0.529376	0.545314	0.572856	0.601971	0.636351	0.675988	0.720965	0.771332	0.827052	0.888036	0.967211	1.03669	1.10767	1.17873	1.24892	1.31722	1.3825	1.44315	1.50683	1.55017	1.58396	1.60826	1.6233	1.62934	1.62671	1.6158	1.597	1.56443	1.52932	1.48741	1.4391	1.38481	1.32517	1.26125	1.19424	1.11175	1.04309	0.975676	0.910254	0.847253	0.786957	0.729783	0.676664	0.619684	0.578871	0.544723	0.517135
-0.257349	-0.207469	-0.160461	-0.115654	-0.0732428	-0.0278025	0.00444688	0.031534	0.0536701	0.0710277	0.0832569	0.0898733	0.090747	0.0848899	0.0749548	0.060987	0.0434185	0.0227475	-0.000390039	-0.0253063	-0.0512669	-0.0832613	-0.11042	-0.137766	-0.164778	-0.190792	-0.215324	-0.237671	-0.256859	-0.271983	-0.283981	-0.288842	-0.289596	-0.286664	-0.280256	-0.270827	-0.258948	-0.241142	-0.214363	-0.189177	-0.160521	-0.128949	-0.0967544	-0.0652687	-0.0350229	-0.00601481	0.0273484	0.0537296	0.0779804	0.0990869
-0.0348825	-0.03872	-0.0397542	-0.0368448	-0.0297958	-0.0173483	-0.00531195	0.0069722	0.0187197	0.0295042	0.0390296	0.0471596	0.0537312	0.0591887	0.0613015	0.0607212	0.0570064	0.0500084	0.0397186	0.0260458	0.00862169	-0.0174237	-0.0431554	-0.0722156	-0.104189	-0.1386	-0.174856	-0.212271	-0.250027	-0.287504	-0.33146	-0.367139	-0.402122	-0.43625	-0.468973	-0.499378	-0.526566	-0.549603	-0.570705	-0.582294	-0.589013	-0.591962	-0.591994	-0.589703	-0.585229	-0.578357	-0.566696	-0.553726	-0.537121	-0.516273
-0.969495	-0.967519	-0.963014	-0.956528	-0.94963	-0.941797	-0.935754	-0.929667	-0.922804	-0.914475	-0.904129	-0.891022	-0.874383	-0.848585	-0.821624	-0.789617	-0.752402	-0.705945	-0.646524	-0.58391	-0.518678	-0.437705	-0.369396	-0.302075	-0.23714	-0.175725	-0.118662	-0.0668416	-0.0208566	0.0190331	0.059272	0.0867471	0.108856	0.125679	0.136945	0.142397	0.141876	0.135522	0.12087	0.103767	0.0831474	0.0598078	0.034591	0.00823891	-0.0184353	-0.0447815	-0.0759276	-0.101993	-0.12885	-0.156976
-0.0729947	-0.0644286	-0.0627722	-0.0690173	-0.0835927	-0.111775	-0.14361	-0.182107	-0.226184	-0.275037	-0.327902	-0.38396	-0.442386	-0.514154	-0.571137	-0.620713	-0.665202	-0.69977	-0.718947	-0.729556	-0.732548	-0.725793	-0.716648	-0.704514	-0.687709	-0.664584	-0.635471	-0.601603	-0.563966	-0.524241	-0.476145	-0.437067	-0.399688	-0.364357	-0.331525	-0.301672	-0.275496	-0.253531	-0.233552	-0.223033	-0.218927	-0.221947	-0.23242	-0.250255	-0.274908	-0.305429	-0.348327	-0.388226	-0.431144	-0.476369
0.414404	0.352444	0.291546	0.232771	0.177364	0.117421	0.0744104	0.0384762	0.00949633	-0.0133922	-0.031285	-0.0450148	-0.0554315	-0.0646129	-0.0699509	-0.0734203	-0.0754175	-0.0765141	-0.0769845	-0.0768742	-0.0759066	-0.0726281	-0.0667925	-0.0566177	-0.0396382	-0.0111828	0.0242654	0.0667074	0.115911	0.171524	0.245324	0.310837	0.378184	0.445873	0.512829	0.578028	0.640573	0.699932	0.766587	0.817888	0.864723	0.906585	0.943008	0.973901	0.99946	1.02039	1.04075	1.0548	1.06682	1.07694
0.569595	0.615161	0.661095	0.707189	0.752829	0.80575	0.847503	0.886839	0.923815	0.958392	0.990093	1.01813	1.04157	1.06232	1.07232	1.07475	1.06919	1.05581	1.03519	1.00804	0.974988	0.928205	0.883843	0.83523	0.783398	0.729625	0.675501	0.622725	0.573062	0.528111	0.482789	0.455313	0.440386	0.433126	0.431957	0.436085	0.444752	0.457453	0.477882	0.498928	0.524422	0.554239	0.585796	0.618103	0.650817	0.683856	0.724151	0.758332	0.792727	0.826893
-0.254975	-0.232038	-0.212773	-0.198692	-0.190837	-0.190632	-0.198268	-0.212897	-0.234512	-0.262811	-0.297453	-0.337686	-0.382519	-0.439865	-0.487624	-0.533285	-0.575805	-0.614123	-0.646658	-0.67173	-0.688605	-0.698948	-0.700094	-0.694807	-0.683805	-0.667061	-0.643955	-0.613893	-0.576853	-0.533417	-0.474259	-0.420204	-0.362784	-0.30301	-0.241908	-0.180888	-0.121456	-0.0650249	-0.00219124	0.046366	0.0924094	0.137297	0.181907	0.226677	0.271985	0.318184	0.374833	0.422864	0.471158	0.518895
0.0252497	0.0149293	0.00208498	-0.0144426	-0.0352116	-0.0658266	-0.0950343	-0.125531	-0.154841	-0.180393	-0.197305	-0.199985	-0.19031	-0.165069	-0.132275	-0.0902047	-0.0410683	0.012547	0.0682825	0.124266	0.178804	0.239829	0.285401	0.32512	0.358427	0.3853	0.406038	0.421153	0.431341	0.436997	0.437999	0.434039	0.425546	0.412165	0.393223	0.368175	0.33661	0.298962	0.247191	0.200101	0.150742	0.099583	0.0469662	-0.00697715	-0.0619972	-0.117903	-0.185648	-0.242498	-0.299856	-0.357978
-0.00448578	0.0337387	0.0685623	0.0990154	0.124193	0.146805	0.159197	0.166105	0.168125	0.165983	0.160633	0.152849	0.143199	0.132295	0.123145	0.111398	0.097354	0.081509	0.0643609	0.0461922	0.027419	0.00448497	-0.0145019	-0.0328298	-0.0499225	-0.0647494	-0.076607	-0.0848572	-0.0889125	-0.0876727	-0.0771354	-0.0592202	-0.0325094	0.00204225	0.0425495	0.0864657	0.131691	0.17651	0.228349	0.269214	0.307484	0.342858	0.37503	0.403656	0.427914	0.446977	0.462116	0.467768	0.466745	0.457971
1.13562	1.18262	1.21891	1.2433	1.25491	1.25121	1.23301	1.20088	1.1554	1.09808	1.03108	0.957315	0.882704	0.805294	0.743333	0.683539	0.627106	0.577042	0.533375	0.494111	0.458908	0.423419	0.400371	0.383192	0.372386	0.379067	0.390177	0.404328	0.420213	0.436108	0.452813	0.462896	0.46775	0.465786	0.455174	0.434717	0.404067	0.364316	0.307479	0.255633	0.202607	0.150876	0.102928	0.0603842	0.0240248	-0.00291589	-0.0172384	-0.0224167	-0.0224868	-0.0185185
-0.698177	-0.725486	-0.732456	-0.7173	-0.684716	-0.633181	-0.584282	-0.532137	-0.477773	-0.421794	-0.364535	-0.30683	-0.249609	-0.182579	-0.12825	-0.0752259	-0.0233422	0.0279363	0.0791764	0.130738	0.182389	0.243851	0.294413	0.344452	0.39383	0.441973	0.48792	0.530742	0.569794	0.60497	0.642404	0.669597	0.69268	0.710707	0.722686	0.727558	0.72448	0.712997	0.68866	0.661109	0.629433	0.596764	0.565514	0.537192	0.512213	0.490317	0.466853	0.448565	0.430626	0.412695
-0.531206	-0.524104	-0.518448	-0.513734	-0.509372	-0.504263	-0.499801	-0.494898	-0.489764	-0.484836	-0.480839	-0.478513	-0.478718	-0.482887	-0.489454	-0.498185	-0.508305	-0.519165	-0.530094	-0.540706	-0.550476	-0.55985	-0.564237	-0.564184	-0.559115	-0.549785	-0.537847	-0.525199	-0.513379	-0.503292	-0.493731	-0.487731	-0.483173	-0.479689	-0.477597	-0.477374	-0.479697	-0.484762	-0.494338	-0.504626	-0.516121	-0.528246	-0.540681	-0.553146	-0.564782	-0.574817	-0.583916	-0.588569	-0.590102	-0.588077
0.328128	0.350973	0.370363	0.38715	0.402375	0.420648	0.437593	0.457184	0.479776	0.504888	0.531363	0.557805	0.583604	0.614346	0.641346	0.671145	0.705629	0.747755	0.792884	0.838394	0.882678	0.932344	0.969492	1.00178	1.02837	1.04835	1.06094	1.06535	1.06123	1.049	1.02411	0.995088	0.959079	0.916404	0.86749	0.812869	0.753483	0.690134	0.610402	0.542248	0.474142	0.408723	0.348697	0.29653	0.253577	0.221105	0.197868	0.198621	0.216892	0.247288
-0.536732	-0.535924	-0.531622	-0.524126	-0.513646	-0.497619	-0.481465	-0.462718	-0.441639	-0.418035	-0.392438	-0.365164	-0.336899	-0.301347	-0.269287	-0.233897	-0.194066	-0.146651	-0.0967475	-0.045268	0.00870583	0.0761919	0.133918	0.19304	0.253483	0.315573	0.379193	0.443974	0.50879	0.572456	0.645677	0.703108	0.75679	0.806639	0.852569	0.894577	0.93245	0.966289	1.00134	1.02569	1.04576	1.06185	1.07506	1.08597	1.09524	1.10248	1.10759	1.10744	1.10201	1.09111
-0.0362664	-0.0030612	0.0286331	0.0584229	0.0855098	0.114592	0.136193	0.155526	0.173096	0.188624	0.202026	0.212497	0.219579	0.222513	0.219822	0.212527	0.20105	0.186392	0.16915	0.14967	0.128083	0.100105	0.0757236	0.051284	0.0279404	0.00680721	-0.0111233	-0.0247622	-0.0332788	-0.0359396	-0.0310195	-0.0202142	-0.00394564	0.016197	0.0386118	0.0619105	0.0857549	0.110407	0.140769	0.164993	0.186876	0.205651	0.220222	0.229924	0.233648	0.231122	0.219351	0.202005	0.177611	0.145649
0.485373	0.525074	0.565164	0.605728	0.64662	0.695635	0.735755	0.774371	0.81058	0.843599	0.872833	0.898103	0.919565	0.940571	0.954103	0.963585	0.96819	0.966852	0.958988	0.944746	0.925073	0.896232	0.869435	0.841422	0.813108	0.785208	0.758289	0.732929	0.709737	0.688855	0.666535	0.650314	0.63705	0.62766	0.622932	0.623575	0.630201	0.643023	0.665918	0.690326	0.718827	0.750888	0.786236	0.824388	0.864564	0.905758	0.955155	0.995247	1.03342	1.06887
0.151222	0.139477	0.131036	0.125467	0.122645	0.122603	0.125139	0.129674	0.135605	0.142069	0.147998	0.152437	0.155102	0.156157	0.155603	0.154119	0.151996	0.149571	0.147002	0.144338	0.141379	0.136624	0.130919	0.123005	0.112605	0.101008	0.0902139	0.079595	0.0708121	0.0675306	0.0689501	0.0734677	0.0812331	0.0924072	0.107207	0.125777	0.148449	0.175328	0.212439	0.24625	0.281559	0.317476	0.353415	0.389357	0.425487	0.461974	0.506329	0.543672	0.581191	0.618721
-0.858384	-0.812928	-0.767539	-0.722949	-0.679866	-0.630965	-0.592829	-0.55708	-0.524002	-0.494079	-0.467752	-0.445317	-0.426769	-0.40927	-0.398022	-0.388525	-0.38008	-0.372923	-0.367113	-0.362464	-0.358741	-0.355242	-0.35305	-0.351516	-0.350537	-0.349692	-0.348366	-0.345996	-0.342008	-0.33583	-0.324052	-0.310731	-0.29563	-0.279304	-0.261717	-0.242741	-0.222455	-0.200981	-0.17379	-0.149963	-0.125235	-0.0999204	-0.0744089	-0.0491745	-0.0245519	-0.000634155	0.0273147	0.0504396	0.0741941	0.0993759
-0.249265	-0.271865	-0.288966	-0.299647	-0.30195	-0.287671	-0.265723	-0.240315	-0.213413	-0.186844	-0.162008	-0.140085	-0.121872	-0.105313	-0.0958159	-0.0901622	-0.0885005	-0.0908577	-0.0970756	-0.106738	-0.119251	-0.136904	-0.152709	-0.16853	-0.183763	-0.197889	-0.210059	-0.218888	-0.222803	-0.220697	-0.209176	-0.190927	-0.163015	-0.125868	-0.0818083	-0.0325313	0.0205058	0.0760225	0.144017	0.200475	0.256457	0.312619	0.370009	0.42958	0.491739	0.556077	0.634858	0.701108	0.767727	0.835095
-0.357544	-0.382307	-0.407401	-0.432403	-0.456189	-0.480656	-0.495704	-0.504389	-0.506012	-0.501631	-0.49178	-0.47624	-0.454513	-0.419423	-0.37999	-0.328088	-0.268274	-0.202037	-0.125222	-0.047491	0.0293363	0.11857	0.189222	0.255525	0.316766	0.372729	0.423696	0.47009	0.512413	0.550965	0.591911	0.621286	0.646461	0.667958	0.686543	0.703159	0.718751	0.73433	0.753758	0.770255	0.786239	0.80077	0.813181	0.823172	0.830858	0.836218	0.838952	0.837377	0.831718	0.821734
-0.143502	-0.129425	-0.115431	-0.101027	-0.0857542	-0.0658558	-0.0481083	-0.0299233	-0.0120979	0.00468468	0.019705	0.0321454	0.0414245	0.0482576	0.0506301	0.0504426	0.0482957	0.0443657	0.038693	0.0310999	0.0212925	0.00683752	-0.00682135	-0.0214607	-0.0368628	-0.0527081	-0.0686622	-0.0843741	-0.099665	-0.11462	-0.131435	-0.142413	-0.155062	-0.169974	-0.187579	-0.208309	-0.232646	-0.260622	-0.298023	-0.331218	-0.365014	-0.398043	-0.428962	-0.456777	-0.480716	-0.500082	-0.516329	-0.523672	-0.525582	-0.522395
0.351812	0.357614	0.357379	0.351792	0.341773	0.325014	0.307724	0.287807	0.265301	0.24006	0.211816	0.180383	0.145942	0.101663	0.0632657	0.0241018	-0.0154621	-0.0543904	-0.0911226	-0.127309	-0.163888	-0.208325	-0.245526	-0.282606	-0.319522	-0.356343	-0.393006	-0.429453	-0.465627	-0.501568	-0.544752	-0.581045	-0.617598	-0.654162	-0.690085	-0.724214	-0.755036	-0.780549	-0.802594	-0.814798	-0.821743	-0.823063	-0.81738	-0.798171	-0.758431	-0.697058	-0.602817	-0.509559	-0.404199	-0.288237
0.274207	0.236803	0.199474	0.162406	0.126038	0.0837902	0.0500045	0.0180303	-0.011337	-0.0373874	-0.0602736	-0.0810315	-0.10122	-0.127129	-0.152063	-0.181162	-0.214929	-0.253642	-0.297316	-0.345674	-0.398105	-0.465323	-0.523828	-0.583401	-0.642604	-0.699617	-0.752274	-0.798397	-0.836497	-0.866637	-0.893674	-0.909628	-0.920138	-0.925382	-0.925476	-0.920424	-0.910167	-0.894632	-0.869067	-0.842178	-0.810481	-0.774426	-0.734701	-0.692176	-0.647815	-0.602721	-0.549134	-0.505852	-0.464322	-0.424765
-0.785804	-0.793256	-0.794906	-0.791937	-0.785401	-0.773933	-0.7624	-0.750113	-0.737732	-0.725599	-0.714124	-0.703966	-0.696438	-0.692579	-0.694612	-0.701641	-0.713406	-0.729626	-0.749811	-0.773138	-0.798307	-0.828714	-0.852363	-0.87345	-0.891248	-0.903316	-0.913663	-0.923117	-0.93148	-0.937933	-0.941467	-0.938258	-0.927543	-0.910598	-0.887531	-0.858883	-0.824863	-0.783754	-0.724348	-0.66835	-0.603585	-0.533213	-0.457762	-0.376547	-0.286004	-0.188967	-0.0682352	0.0397388	0.150901	0.260918
-0.145961	-0.141653	-0.131919	-0.118015	-0.100955	-0.0778313	-0.0580456	-0.0393427	-0.0230988	-0.0102069	-0.000910976	0.00487878	0.00757244	0.00799055	0.00738024	0.00739894	0.00960441	0.0154508	0.0263859	0.0433143	0.0661396	0.099482	0.129937	0.16079	0.190731	0.219135	0.245645	0.270009	0.291975	0.311446	0.331153	0.344203	0.354098	0.361067	0.365941	0.370047	0.37484	0.381512	0.393397	0.407665	0.426652	0.450492	0.47929	0.513607	0.554038	0.600798	0.664608	0.722814	0.783825	0.845949
0.808969	0.75343	0.699592	0.64717	0.595971	0.536205	0.488199	0.442544	0.400299	0.362233	0.328216	0.297972	0.271685	0.246401	0.231197	0.220907	0.214436	0.210422	0.207607	0.204963	0.201701	0.196447	0.191656	0.188328	0.187836	0.18989	0.193436	0.19653	0.19737	0.194936	0.187389	0.177597	0.163356	0.143551	0.117943	0.086676	0.0501396	0.00853293	-0.0483784	-0.100433	-0.15287	-0.208672	-0.267065	-0.326419	-0.38566	-0.444444	-0.514218	-0.571075	-0.625937	-0.678333
-0.609518	-0.532927	-0.453038	-0.370884	-0.28763	-0.187148	-0.103364	-0.0200458	0.0622397	0.142876	0.221219	0.296615	0.368312	0.4488	0.5108	0.567789	0.619555	0.665833	0.706074	0.739212	0.764066	0.781911	0.786405	0.781301	0.766333	0.740811	0.703824	0.654462	0.592294	0.517497	0.412537	0.314666	0.210095	0.101471	-0.00883415	-0.118417	-0.224153	-0.317286	-0.403249	-0.464296	-0.51491	-0.546669	-0.551642	-0.540699	-0.522412	-0.501849	-0.477731	-0.45958	-0.443939	-0.431036
-0.804257	-0.787217	-0.764646	-0.737802	-0.708279	-0.671271	-0.640418	-0.610171	-0.578176	-0.544111	-0.512206	-0.483542	-0.459076	-0.436274	-0.423169	-0.415361	-0.412666	-0.414797	-0.421427	-0.432091	-0.446059	-0.46541	-0.481884	-0.496907	-0.509264	-0.518598	-0.525161	-0.529686	-0.533179	-0.536809	-0.542645	-0.549285	-0.55775	-0.568091	-0.580154	-0.593204	-0.603589	-0.60809	-0.60602	-0.598223	-0.585596	-0.566557	-0.54254	-0.510895	-0.474631	-0.434736	-0.382517	-0.336353	-0.289047	-0.241422
0.673939	0.70286	0.723451	0.734372	0.734498	0.719255	0.693	0.654265	0.603612	0.541852	0.469427	0.386387	0.292721	0.167089	0.0553869	-0.051238	-0.159084	-0.265695	-0.364034	-0.444394	-0.514484	-0.582628	-0.620471	-0.633202	-0.617699	-0.578231	-0.519713	-0.446487	-0.362516	-0.270828	-0.152297	-0.0460417	0.0623264	0.168975	0.271633	0.368652	0.458904	0.541742	0.630794	0.696161	0.753688	0.803912	0.847818	0.886672	0.921386	0.952707	0.986671	1.01217	1.03466	1.05341
-0.857399	-0.828549	-0.795905	-0.759138	-0.717705	-0.660836	-0.606442	-0.54481	-0.475574	-0.398776	-0.314511	-0.223462	-0.127059	-0.00671678	0.0957585	0.198712	0.300381	0.398921	0.492563	0.579743	0.659099	0.742618	0.801916	0.852	0.893319	0.926243	0.950698	0.966313	0.972897	0.971064	0.959634	0.944187	0.924664	0.901812	0.876039	0.847443	0.815872	0.780757	0.733017	0.688103	0.638844	0.585914	0.530031	0.472038	0.412855	0.35349	0.283494	0.227245	0.17383	0.124278
-1.00067	-0.997109	-0.99684	-0.999778	-1.00516	-1.01414	-1.02282	-1.03077	-1.03535	-1.03491	-1.03115	-1.0255	-1.01813	-1.0065	-0.994644	-0.981184	-0.965877	-0.948994	-0.931117	-0.912923	-0.895238	-0.875419	-0.860639	-0.847965	-0.837496	-0.828863	-0.820409	-0.812854	-0.806563	-0.801069	-0.794988	-0.789361	-0.78301	-0.776656	-0.770113	-0.762853	-0.754363	-0.744074	-0.728435	-0.711801	-0.691172	-0.666089	-0.636269	-0.601313	-0.560486	-0.512391	-0.442762	-0.374443	-0.298606	-0.217823
0.375614	0.314287	0.245924	0.17221	0.095219	0.00186964	-0.0736537	-0.144586	-0.208861	-0.264605	-0.309911	-0.342602	-0.359807	-0.355702	-0.33218	-0.291818	-0.23681	-0.170974	-0.0984329	-0.0226403	0.053841	0.143961	0.216193	0.284992	0.349929	0.410748	0.467427	0.520043	0.568589	0.612937	0.660655	0.695841	0.726639	0.752974	0.775066	0.793333	0.80813	0.820046	0.83128	0.838399	0.843354	0.845713	0.845144	0.841462	0.834914	0.825903	0.812171	0.798151	0.781735	0.76337
0.462093	0.493439	0.523529	0.552171	0.578819	0.607071	0.62647	0.641263	0.650897	0.654939	0.653437	0.647039	0.636877	0.62119	0.605709	0.587971	0.567938	0.545768	0.521722	0.496167	0.469593	0.437173	0.410594	0.385263	0.361736	0.340373	0.321218	0.303894	0.287666	0.271855	0.252612	0.23605	0.219202	0.202631	0.187233	0.173932	0.163657	0.159296	0.165605	0.176913	0.194334	0.218203	0.248625	0.285517	0.328701	0.377894	0.444514	0.505947	0.571838	0.641236
0.352287	0.331885	0.30944	0.285076	0.25917	0.226454	0.198375	0.170338	0.143573	0.119918	0.101337	0.089303	0.0847647	0.0896039	0.101952	0.121585	0.147853	0.179476	0.214641	0.251088	0.286498	0.325392	0.353496	0.37717	0.396134	0.409305	0.416205	0.416971	0.412277	0.403228	0.390031	0.379665	0.368928	0.357182	0.343989	0.329041	0.312238	0.294024	0.271521	0.253486	0.236997	0.22248	0.210117	0.199666	0.190643	0.182472	0.173557	0.167456	0.163548	0.162986
1.7778	1.7223	1.66463	1.60607	1.54766	1.4781	1.4202	1.36177	1.30214	1.24086	1.17761	1.11223	1.04456	0.960403	0.887877	0.813426	0.737793	0.662702	0.594862	0.534262	0.477841	0.415669	0.372737	0.332892	0.295311	0.260542	0.228922	0.200175	0.174464	0.152408	0.131521	0.119013	0.113867	0.121373	0.134842	0.148274	0.158335	0.162747	0.158107	0.144966	0.123807	0.0961494	0.0639466	0.028101	-0.0120274	-0.0568858	-0.116827	-0.171237	-0.22871	-0.287987
-1.22653	-1.21317	-1.19532	-1.17313	-1.14636	-1.10756	-1.069	-1.02405	-0.97189	-0.913958	-0.852794	-0.790313	-0.728036	-0.65528	-0.597856	-0.544614	-0.496542	-0.454587	-0.419494	-0.391941	-0.372353	-0.359634	-0.357589	-0.362097	-0.37267	-0.388927	-0.409332	-0.431743	-0.454001	-0.474329	-0.494193	-0.505308	-0.509511	-0.504481	-0.488102	-0.459282	-0.417909	-0.364421	-0.286696	-0.214073	-0.138005	-0.0618849	0.0113414	0.0793306	0.140808	0.195175	0.249763	0.284695	0.308789	0.321026
-1.09669	-1.09151	-1.08211	-1.06769	-1.04731	-1.01462	-0.98083	-0.940518	-0.891672	-0.834151	-0.767069	-0.694461	-0.619525	-0.529212	-0.455709	-0.385321	-0.318743	-0.256054	-0.197142	-0.141965	-0.090672	-0.03479	0.00660586	0.0431679	0.0750548	0.102401	0.125501	0.144482	0.159307	0.169612	0.175356	0.173774	0.165734	0.151178	0.130298	0.103661	0.0717391	0.0350429	-0.0149052	-0.0610491	-0.110874	-0.16413	-0.220471	-0.279301	-0.339756	-0.400821	-0.473052	-0.530697	-0.584421	-0.632994
-0.0258369	-0.0515543	-0.0779923	-0.10471	-0.131457	-0.163367	-0.18993	-0.216888	-0.244533	-0.273321	-0.303819	-0.336624	-0.372274	-0.419564	-0.462181	-0.506955	-0.552104	-0.597452	-0.639547	-0.674342	-0.703894	-0.727925	-0.741514	-0.751608	-0.759379	-0.764669	-0.766917	-0.763999	-0.748172	-0.710737	-0.646757	-0.580682	-0.507079	-0.42931	-0.349185	-0.267729	-0.184357	-0.0932949	0.0142965	0.100441	0.181443	0.255579	0.32153	0.378183	0.424818	0.461217	0.491607	0.506213	0.511691	0.508851
Fig 3g
time
-0.25	-0.24	-0.23	-0.22	-0.21	-0.2	-0.19	-0.18	-0.17	-0.16	-0.15	-0.14	-0.13	-0.12	-0.11	-0.1	-0.09	-0.08	-0.07	-0.06	-0.05	-0.04	-0.03	-0.02	-0.01	0	0.01	0.02	0.03	0.04	0.05	0.06	0.07	0.08	0.09	0.1	0.11	0.12	0.13	0.14	0.15	0.16	0.17	0.18	0.19	0.2	0.21	0.22	0.23	0.24
DC
0.303863	0.301888	0.217742	0.216004	0.252513	0.295578	0.391718	0.348404	0.315429	0.269779	0.236646	0.270721	0.309668	0.310748	0.307182	0.298917	0.280977	0.192814	0.185884	0.146932	0.142795	0.105218	0.107595	0.0983917	0.0892916	0.0974186	0.107097	0.11756	0.116497	0.136746	0.148908	0.152583	0.191275	0.141943	0.138219	0.145593	0.156656	0.184593	0.244598	0.254109	0.266493	0.32478	0.268883	0.295158	0.281911	0.280142	0.280753	0.280268	0.326626	0.278917
Angle
2.66685	2.66388	2.72243	2.70038	2.62826	2.69148	2.66874	2.66994	2.708	2.77528	2.8993	2.84514	2.79491	2.8124	2.81075	2.77755	2.84932	2.88432	2.82721	2.90793	2.89077	3.29163	3.46103	3.44433	3.9404	3.94405	4.38047	3.94598	3.90107	3.51917	3.50762	3.48172	3.20326	3.58392	3.5314	3.2705	3.24634	3.09871	3.01286	3.01618	3.00802	2.91438	2.88448	2.96023	2.94548	2.92508	2.90289	2.89764	2.9095	3.01057
Rsq
0.620281	0.614502	0.603745	0.598176	0.598241	0.580032	0.562907	0.542127	0.544821	0.542011	0.527896	0.515245	0.519872	0.524909	0.523126	0.528867	0.537158	0.548412	0.549914	0.549373	0.546734	0.540364	0.538269	0.533344	0.521595	0.509506	0.502052	0.502725	0.498454	0.489428	0.498177	0.51649	0.521598	0.531057	0.53554	0.535142	0.535039	0.525842	0.516561	0.500971	0.498082	0.490764	0.480215	0.466503	0.468071	0.480676	0.47913	0.4717	0.458832	0.448695
Fig 3b
time
-1.5	-1.49	-1.48	-1.47	-1.46	-1.45	-1.44	-1.43	-1.42	-1.41	-1.4	-1.39	-1.38	-1.37	-1.36	-1.35	-1.34	-1.33	-1.32	-1.31	-1.3	-1.29	-1.28	-1.27	-1.26	-1.25	-1.24	-1.23	-1.22	-1.21	-1.2	-1.19	-1.18	-1.17	-1.16	-1.15	-1.14	-1.13	-1.12	-1.11	-1.1	-1.09	-1.08	-1.07	-1.06	-1.05	-1.04	-1.03	-1.02	-1.01
DC
0.231947	0.235081	0.219487	0.254292	0.20879	0.16009	0.0704981	0.0790371	0.0284545	0.0220969	0.0547569	0.0381432	0.148336	0.12612	0.0273934	0.0200723	0.00961947	0.0544765	0.0615225	0.0229526	0.0362207	0.0234629	0.0435518	0.0413825	0.0562702	0.0718987	0.0478448	0.056903	0.0623551	0.0279453	0.0635334	0.108601	0.108512	0.0673727	0.0886941	0.0948818	0.127187	0.0870739	0.112833	0.111297	0.123401	0.127573	0.133544	0.169298	0.194426	0.227807	0.163663	0.152154	0.170373	0.143947
Angle
5.77435	6.11112	5.99025	5.85286	5.89822	6.04214	5.83922	0.0142981	0.276606	0.535497	0.430878	6.17313	5.82306	5.951	0.187619	0.386429	1.29575	2.26835	2.43275	2.44484	2.39215	1.89039	0.62648	0.216051	2.92775	2.7642	2.22769	2.36309	2.4252	3.56509	2.78102	2.59913	2.60317	2.39211	2.92001	2.6281	2.80336	2.96659	2.39722	2.42169	2.43322	2.47448	2.22603	2.02705	2.24415	2.07031	2.24614	2.19584	2.26861	2.20005
Rsq
0.421473	0.414966	0.425763	0.431717	0.444792	0.446095	0.452494	0.440534	0.42905	0.417409	0.40668	0.405772	0.410565	0.422721	0.427878	0.432544	0.441668	0.452539	0.464488	0.467954	0.467218	0.468425	0.460908	0.444406	0.443325	0.46643	0.482924	0.49424	0.503159	0.507093	0.506633	0.518277	0.498242	0.506097	0.488486	0.469205	0.469276	0.450981	0.430479	0.422857	0.426993	0.428516	0.421984	0.433317	0.44132	0.434762	0.428898	0.434928	0.435134	0.43024
Example distributions
5.34071	5.42797	2.6529	5.74213	1.11701	2.89725	0.750492	2.75762	3.83972	2.63545	2.77507	5.44543	0.349066	5.75959	1.32645	0.20944	5.72468	4.95674	5.41052	5.88176	2.44346	5.68977	2.42601	5.32325	5.48033	5.25344	5.49779	5.27089	5.48033	0.279253	5.8294	5.5676	5.34071	2.72271	2.14675	5.06145	2.63545	5.75959	5.53269	5.70723	5.42797	5.34071	5.35816
0.261799	5.20108	0.10472	5.18363	2.35619	6.02139	5.39307	1.13446	2.94961	2.40855	4.67748	2.30383	3.24631	1.93732	5.39307	0.331613	5.18363	5.67232	4.39823	3.22886	2.35619	1.74533	1.29154	5.61996	5.84685	5.51524	5.81195	5.77704	2.63545	3.05433	2.9147	2.86234	2.63545	2.80998	5.13127	5.79449	2.74017	2.51327	2.9147	5.81195	2.60054	5.42797	6.14356
Fig 3d
0.211775	0.351719	0.348773	0.338074	0.333094	0.239092	0.07671	0.120579	0.114468	0.106486	0.0941812	0.0852511	0.154413	0.128595	0.0422975	0.0406484	0.104609	0.107173	0.2063	0.123708	0.153615	0.202224	0.232707	0.199319	0.295545	0.316315	0.249647	0.268681	0.281036	0.195158	0.194824	0.196665	0.288423	0.194075	0.196388	0.201065	0.287762	0.199488	0.335786	0.335095	0.330596	0.328735	0.323427	0.312329	0.358468	0.407064	0.355694	0.313434	0.338541	0.366433
0.278297	0.179697	0.127274	0.182818	0.106846	0.097929	0.065569	0.052238	0.0463479	0.0539599	0.0254818	0.0236867	0.154178	0.146582	0.0768564	0.07016	0.0916652	0.0434005	0.0658505	0.0650626	0.0675579	0.147406	0.2343	0.230809	0.15653	0.141334	0.133415	0.130049	0.12966	0.131386	0.053841	0.0655928	0.0577469	0.0580822	0.0411727	0.0147184	0.0153841	0.0107988	0.0924611	0.0906873	0.0653583	0.051979	0.0372185	0.0460825	0.051984	0.0737537	0.022587	0.0349331	0.0422179	0.0512709
Fig 3f
0.342566	0.403238	0.462552	0.519922	0.574791	0.636394	0.683129	0.724721	0.760811	0.791848	0.818636	0.841883	0.862256	0.884155	0.901533	0.919334	0.938408	0.95818	0.977602	0.995888	1.01267	1.03083	1.04492	1.0589	1.07343	1.08892	1.10531	1.1223	1.13948	1.15647	1.17559	1.18951	1.20125	1.21095	1.2189	1.22533	1.23049	1.23467	1.23889	1.24215	1.24532	1.24875	1.25381	1.26281	1.27486	1.28759	1.30191	1.31194	1.31933	1.32323
0.814163	0.8619	0.902211	0.935951	0.964385	0.993118	1.01336	1.03035	1.04364	1.05257	1.05665	1.05585	1.05033	1.03809	1.02391	1.00669	0.986981	0.965343	0.942181	0.917548	0.891166	0.856552	0.824605	0.789203	0.74982	0.706297	0.659042	0.608746	0.55626	0.50218	0.435588	0.379202	0.323005	0.268043	0.215018	0.164565	0.117133	0.0727632	0.0230075	-0.0159685	-0.05304	-0.0886124	-0.122822	-0.15545	-0.185933	-0.213891	-0.24407	-0.266145	-0.283974	-0.297323
0.396699	0.395461	0.38982	0.378421	0.360419	0.32962	0.296547	0.257591	0.214023	0.167328	0.119068	0.071079	0.0253312	-0.024007	-0.0587184	-0.0866614	-0.107083	-0.119169	-0.122186	-0.116025	-0.101007	-0.0728032	-0.0431441	-0.0102889	0.0237102	0.0574304	0.090104	0.121418	0.151355	0.180041	0.211907	0.235171	0.25501	0.271531	0.284647	0.293927	0.298979	0.299335	0.293072	0.282322	0.267436	0.250355	0.232191	0.215238	0.198656	0.180505	0.15782	0.138386	0.118813	0.099217
0.12316	0.117681	0.109583	0.0987464	0.0855258	0.0672283	0.0507239	0.03398	0.0176621	0.00201197	-0.0132855	-0.0288559	-0.0454272	-0.0671353	-0.0869541	-0.10841	-0.131823	-0.1574	-0.185023	-0.214413	-0.245045	-0.282489	-0.313406	-0.343463	-0.372301	-0.399728	-0.425636	-0.450093	-0.473142	-0.494881	-0.519481	-0.538799	-0.556185	-0.569872	-0.580487	-0.588163	-0.592424	-0.591638	-0.584655	-0.57529	-0.564686	-0.55443	-0.545681	-0.539269	-0.535786	-0.535692	-0.540163	-0.547315	-0.556781	-0.56761
0.641736	0.631769	0.62148	0.611663	0.603161	0.595761	0.591809	0.588561	0.584494	0.578254	0.568681	0.554999	0.536806	0.509152	0.481708	0.450944	0.417807	0.383694	0.350216	0.318507	0.288968	0.258058	0.236549	0.216258	0.196392	0.177024	0.158427	0.140925	0.125028	0.111703	0.101897	0.0990294	0.0987888	0.100095	0.10232	0.104862	0.107171	0.10878	0.10929	0.107944	0.104508	0.0989563	0.0916936	0.0832531	0.0739956	0.0642447	0.0525056	0.0428767	0.0330782	0.0228097
0.540699	0.589484	0.636471	0.681974	0.72334	0.766083	0.795571	0.819254	0.836843	0.84791	0.851898	0.848168	0.836167	0.810598	0.780349	0.742829	0.699135	0.650181	0.596694	0.53925	0.478636	0.402943	0.338774	0.275714	0.217861	0.169247	0.129336	0.098893	0.078213	0.066393	0.0621583	0.0656469	0.0744815	0.0879429	0.105193	0.125684	0.149468	0.176603	0.214706	0.248644	0.282572	0.315748	0.34783	0.378743	0.408399	0.436833	0.469188	0.494359	0.517383	0.537828
-0.529381	-0.516784	-0.505441	-0.495623	-0.487836	-0.482236	-0.481341	-0.483571	-0.485694	-0.484513	-0.484371	-0.486732	-0.491141	-0.497916	-0.503851	-0.509221	-0.512986	-0.513977	-0.511272	-0.504719	-0.494565	-0.477989	-0.460829	-0.441118	-0.418069	-0.387637	-0.355975	-0.324061	-0.29263	-0.262791	-0.230911	-0.208544	-0.189987	-0.174655	-0.161626	-0.149453	-0.136409	-0.121542	-0.102329	-0.0867585	-0.0726576	-0.0605852	-0.0504317	-0.0415867	-0.033165	-0.0246209	-0.0137082	-0.00335239	0.00930263	0.0253794
0.478879	0.498317	0.514933	0.529894	0.5437	0.559008	0.570877	0.582121	0.592661	0.60186	0.609083	0.61386	0.615852	0.61394	0.608351	0.599055	0.586032	0.5693	0.549034	0.525477	0.49882	0.463211	0.430871	0.396132	0.35937	0.321408	0.283118	0.245135	0.207599	0.170308	0.125423	0.0876062	0.0494429	0.011175	-0.0269367	-0.0650094	-0.103229	-0.141952	-0.189738	-0.231059	-0.272533	-0.311162	-0.346961	-0.380154	-0.411769	-0.443175	-0.477731	-0.504041	-0.530297	-0.555284
-0.254971	-0.306325	-0.361207	-0.418786	-0.47819	-0.549294	-0.601487	-0.648083	-0.688634	-0.712635	-0.726106	-0.732622	-0.729919	-0.720623	-0.709806	-0.69513	-0.67462	-0.647745	-0.615668	-0.579377	-0.540268	-0.492101	-0.452522	-0.414415	-0.378214	-0.344334	-0.313209	-0.28549	-0.261774	-0.242619	-0.226517	-0.219747	-0.219854	-0.227331	-0.242263	-0.264283	-0.292584	-0.326124	-0.371868	-0.413654	-0.458059	-0.504249	-0.5514	-0.598577	-0.644785	-0.688204	-0.734709	-0.770114	-0.803756	-0.836621
0.749152	0.73915	0.719309	0.689666	0.650397	0.591977	0.536117	0.476194	0.414404	0.352444	0.291546	0.232771	0.177364	0.117421	0.0744104	0.0384762	0.00949633	-0.0133922	-0.031285	-0.0450148	-0.0554315	-0.0646129	-0.0699509	-0.0734203	-0.0754175	-0.0765141	-0.0769845	-0.0768742	-0.0759066	-0.0734074	-0.0667925	-0.0566177	-0.0396382	-0.0111828	0.0242654	0.0667074	0.115911	0.171524	0.245324	0.310837	0.378184	0.445873	0.512829	0.578028	0.640573	0.699932	0.766587	0.817888	0.864723	0.906585
-0.470738	-0.513489	-0.552587	-0.586098	-0.612081	-0.631082	-0.635199	-0.626699	-0.603838	-0.569792	-0.526826	-0.476526	-0.420178	-0.345826	-0.279163	-0.208578	-0.133861	-0.0551317	0.0268114	0.110567	0.194573	0.293354	0.372535	0.448053	0.51934	0.586005	0.647387	0.702935	0.752197	0.794949	0.837473	0.865788	0.887392	0.901544	0.908114	0.907404	0.900091	0.8869	0.864645	0.841735	0.815597	0.787514	0.760233	0.738234	0.724068	0.717176	0.717518	0.724278	0.736576	0.754005
-0.090507	-0.0651965	-0.0232339	0.0307606	0.0983924	0.189987	0.271977	0.35774	0.446442	0.537555	0.630316	0.724085	0.818039	0.929776	1.02111	1.1102	1.19655	1.27959	1.35865	1.43275	1.50096	1.57403	1.62676	1.67123	1.70673	1.73277	1.74935	1.75697	1.75682	1.75025	1.7364	1.72205	1.70673	1.69126	1.67585	1.66054	1.64486	1.6286	1.60819	1.59059	1.57218	1.55195	1.52881	1.50166	1.46981	1.43246	1.38003	1.33039	1.27609	1.21815
-0.0288707	-0.08427	-0.140416	-0.196974	-0.253939	-0.322995	-0.381539	-0.441392	-0.502329	-0.558599	-0.611091	-0.658879	-0.695944	-0.719707	-0.724767	-0.718637	-0.701845	-0.675388	-0.640502	-0.597302	-0.546132	-0.476539	-0.413508	-0.348442	-0.283456	-0.21979	-0.158038	-0.098519	-0.041505	0.012563	0.0731043	0.119958	0.16406	0.206069	0.246413	0.285476	0.323169	0.359043	0.398502	0.427297	0.451596	0.471126	0.486131	0.496992	0.504331	0.508228	0.507937	0.50321	0.494238	0.480884
0.004231	-0.0733576	-0.148288	-0.219561	-0.286301	-0.358296	-0.409098	-0.448596	-0.473154	-0.481457	-0.475052	-0.456803	-0.42946	-0.386602	-0.341967	-0.291304	-0.23837	-0.185788	-0.135764	-0.0898078	-0.0490275	-0.00764808	0.0202622	0.0421565	0.0581425	0.0680752	0.0719589	0.0697254	0.0615731	0.0499182	0.0347974	0.0197008	0.00403477	-0.0104271	-0.0219923	-0.0285264	-0.0259629	-0.0133121	0.0133923	0.0445272	0.0827853	0.126868	0.175453	0.227554	0.28224	0.338543	0.406348	0.461064	0.512556	0.559583
0.0450861	0.0113175	-0.00881288	-0.0187044	-0.0228409	-0.0212705	-0.0163374	-0.0105965	-0.00550906	-0.00227456	-0.00127614	-0.00190646	-0.00241915	0.000259409	0.00802268	0.022541	0.0438248	0.0712421	0.103936	0.141726	0.184021	0.237163	0.280943	0.322672	0.361309	0.395752	0.425126	0.448873	0.467019	0.479666	0.488194	0.490808	0.491161	0.491589	0.49399	0.499762	0.509203	0.521674	0.538185	0.550667	0.559838	0.564438	0.564643	0.561335	0.555859	0.54978	0.544089	0.542791	0.546573	0.557233
-0.506772	-0.483965	-0.45579	-0.421846	-0.384518	-0.337812	-0.298104	-0.257915	-0.217594	-0.177182	-0.136792	-0.0960972	-0.0547015	-0.00357307	0.0403038	0.085051	0.129961	0.173756	0.215508	0.254947	0.292204	0.333983	0.365683	0.393643	0.41726	0.435758	0.448398	0.454536	0.454213	0.447762	0.432914	0.415393	0.393808	0.368853	0.341173	0.311815	0.281284	0.250191	0.212859	0.182743	0.154572	0.128919	0.10641	0.087372	0.0718689	0.0594186	0.0474775	0.038834	0.030176	0.0202204
-0.00593057	0.0354726	0.0721909	0.104726	0.132992	0.160689	0.17775	0.188791	0.194042	0.193863	0.188812	0.178903	0.164395	0.14135	0.118203	0.0924299	0.0651688	0.0375327	0.0108546	-0.0138163	-0.0358118	-0.0587214	-0.0750935	-0.0886621	-0.0976338	-0.0963957	-0.0845944	-0.0668455	-0.0454959	-0.0216628	0.00926239	0.0364909	0.0649232	0.0997013	0.143976	0.190948	0.240638	0.294597	0.366488	0.425696	0.480834	0.530259	0.573502	0.610649	0.642941	0.671854	0.704481	0.731325	0.758932	0.788614
0.578493	0.604017	0.630281	0.658815	0.69098	0.738947	0.783776	0.829337	0.873991	0.916329	0.955168	0.989501	1.01848	1.04492	1.05906	1.06515	1.06274	1.05206	1.03362	1.00757	0.9743	0.925476	0.877727	0.82423	0.765677	0.703097	0.637328	0.569616	0.501217	0.434402	0.360172	0.306227	0.261403	0.226674	0.203507	0.195784	0.207847	0.233929	0.277953	0.322205	0.37143	0.425046	0.478463	0.528287	0.572901	0.611845	0.650931	0.677896	0.700666	0.719963
-0.464422	-0.488996	-0.508935	-0.5242	-0.534807	-0.536681	-0.53374	-0.527501	-0.518159	-0.506129	-0.491449	-0.474279	-0.454558	-0.427733	-0.402921	-0.376199	-0.348354	-0.319314	-0.288908	-0.255539	-0.218711	-0.166095	-0.116871	-0.0661246	-0.0131733	0.0421067	0.0991485	0.157389	0.217056	0.278109	0.353557	0.417998	0.482925	0.547217	0.609585	0.669076	0.725046	0.777187	0.834659	0.878268	0.917781	0.953261	0.984538	1.01163	1.03421	1.05264	1.0701	1.08181	1.09176	1.09982
0.214315	0.203654	0.189525	0.172796	0.153734	0.128083	0.104889	0.0806445	0.0561131	0.0324773	0.0107961	-0.00783069	-0.0224386	-0.0332788	-0.0359396	-0.0324907	-0.0228176	-0.00759569	0.0119667	0.0339939	0.0572414	0.0857549	0.110407	0.135804	0.160254	0.182769	0.202151	0.217725	0.228377	0.233456	0.231122	0.221907	0.206096	0.183022	0.152694	0.114899	0.0705464	0.0203982	-0.0451149	-0.102215	-0.159899	-0.216571	-0.272688	-0.328758	-0.385188	-0.441108	-0.505106	-0.553263	-0.596708	-0.635084
-0.22946	-0.223075	-0.209563	-0.193364	-0.17878	-0.164465	-0.155335	-0.148317	-0.142667	-0.137902	-0.134599	-0.133549	-0.134983	-0.139313	-0.143701	-0.147035	-0.147509	-0.143308	-0.133	-0.115932	-0.0922426	-0.0559974	-0.0202289	0.0197782	0.06313	0.108633	0.15501	0.201457	0.247965	0.293897	0.346847	0.388917	0.429594	0.469506	0.509165	0.54907	0.589448	0.630246	0.679347	0.719838	0.759166	0.796437	0.830821	0.861613	0.888469	0.911417	0.934138	0.949144	0.96032	0.967006
-0.479908	-0.39869	-0.31734	-0.236853	-0.158205	-0.0671311	0.00524025	0.0734924	0.137106	0.195946	0.250296	0.300632	0.347223	0.397982	0.43572	0.469289	0.498666	0.523508	0.542988	0.556453	0.563513	0.563283	0.555843	0.542115	0.522654	0.497993	0.468684	0.435428	0.399212	0.361469	0.316095	0.279536	0.245119	0.213579	0.185947	0.164005	0.14856	0.137544	0.12847	0.124018	0.122245	0.122934	0.125898	0.130778	0.136882	0.14334	0.149986	0.153713	0.155694	0.156133
-0.794234	-0.842527	-0.884003	-0.922602	-0.957299	-0.991277	-1.0132	-1.03108	-1.04644	-1.05993	-1.07115	-1.07905	-1.08257	-1.0712	-1.05159	-1.02562	-0.993911	-0.957787	-0.918346	-0.878908	-0.842258	-0.804746	-0.780497	-0.763806	-0.755424	-0.755536	-0.763927	-0.780135	-0.803892	-0.834889	-0.880466	-0.923963	-0.970857	-1.01923	-1.06685	-1.11145	-1.15104	-1.17818	-1.19407	-1.19543	-1.18404	-1.16101	-1.12851	-1.0863	-1.0408	-0.994642	-0.939828	-0.894599	-0.84931	-0.803824
0.504382	0.466512	0.426081	0.3834	0.338806	0.283272	0.235697	0.187232	0.137994	0.0878565	0.0368124	-0.0147751	-0.0660856	-0.125236	-0.169881	-0.20788	-0.238695	-0.263467	-0.282823	-0.296243	-0.302206	-0.294966	-0.275032	-0.250767	-0.224228	-0.197334	-0.171654	-0.148444	-0.128679	-0.112879	-0.099157	-0.0919524	-0.0886819	-0.0894354	-0.0941487	-0.102492	-0.113952	-0.127799	-0.14634	-0.162245	-0.17777	-0.192414	-0.205503	-0.215863	-0.221911	-0.222312	-0.214182	-0.199278	-0.175417	-0.141668
0.249595	0.19795	0.149777	0.105362	0.0649361	0.0221665	-0.00784263	-0.0290631	-0.037126	-0.0406237	-0.041192	-0.0390799	-0.0363732	-0.0286037	-0.0240937	-0.0224936	-0.0237462	-0.0282485	-0.0368386	-0.0505015	-0.0696988	-0.0997801	-0.129563	-0.161716	-0.194148	-0.226262	-0.258705	-0.291898	-0.325857	-0.357544	-0.387305	-0.412434	-0.437307	-0.460651	-0.480656	-0.495704	-0.504389	-0.506012	-0.500098	-0.489141	-0.472408	-0.449377	-0.419423	-0.37999	-0.328088	-0.268274	-0.186944	-0.109677	-0.032004	0.0444714
-0.35827	-0.391567	-0.422999	-0.451501	-0.476271	-0.500082	-0.514185	-0.522648	-0.525619	-0.523422	-0.516475	-0.505421	-0.490999	-0.470558	-0.452385	-0.434638	-0.403423	-0.372626	-0.346178	-0.324888	-0.309478	-0.299197	-0.297367	-0.301042	-0.30877	-0.318866	-0.330569	-0.344337	-0.360471	-0.378532	-0.401097	-0.420625	-0.441593	-0.464273	-0.488685	-0.514574	-0.541512	-0.568678	-0.59984	-0.622805	-0.641481	-0.654958	-0.663094	-0.665781	-0.663147	-0.656956	-0.646452	-0.636446	-0.626617	-0.618084
-0.127309	-0.163888	-0.200894	-0.238088	-0.275207	-0.319522	-0.356343	-0.393006	-0.429453	-0.465627	-0.501568	-0.537529	-0.573763	-0.617598	-0.654162	-0.690085	-0.724214	-0.755036	-0.780549	-0.799518	-0.812773	-0.821743	-0.823063	-0.81738	-0.798171	-0.758431	-0.697058	-0.619927	-0.529209	-0.42618	-0.288237	-0.163348	-0.0310252	0.107235	0.249632	0.394365	0.539693	0.68397	0.853485	0.990201	1.12169	1.24686	1.36456	1.47373	1.57338	1.66251	1.75423	1.81688	1.86604	1.90102
0.312789	0.352316	0.387379	0.417643	0.442553	0.464487	0.475331	0.478687	0.473959	0.460868	0.439744	0.411755	0.378616	0.33456	0.296706	0.259243	0.221856	0.184596	0.147749	0.11177	0.0769143	0.0369563	0.00592138	-0.022172	-0.0468784	-0.0687525	-0.0890809	-0.109517	-0.131818	-0.157532	-0.194089	-0.229813	-0.270525	-0.316125	-0.366197	-0.420054	-0.476881	-0.535698	-0.607221	-0.665786	-0.721331	-0.771616	-0.814634	-0.84946	-0.876678	-0.897316	-0.91447	-0.922862	-0.926033	-0.924078
-0.135625	-0.183094	-0.232764	-0.28495	-0.338965	-0.402019	-0.45236	-0.502453	-0.551857	-0.599572	-0.644377	-0.685094	-0.720558	-0.754601	-0.774918	-0.787815	-0.794012	-0.794646	-0.790885	-0.783738	-0.773933	-0.759971	-0.747637	-0.735269	-0.723244	-0.711945	-0.702212	-0.695353	-0.692579	-0.694612	-0.703619	-0.71631	-0.733361	-0.754265	-0.778068	-0.803431	-0.828714	-0.852363	-0.877335	-0.893944	-0.905476	-0.915619	-0.924896	-0.932957	-0.938896	-0.941467	-0.936666	-0.924639	-0.906471	-0.88222
-1.32517	-1.34576	-1.35058	-1.33904	-1.31315	-1.26894	-1.22414	-1.174	-1.12037	-1.06507	-1.00973	-0.955445	-0.902705	-0.841628	-0.790448	-0.740875	-0.696366	-0.657383	-0.62367	-0.594525	-0.568763	-0.540191	-0.516933	-0.493618	-0.470164	-0.446635	-0.422811	-0.397967	-0.370994	-0.340659	-0.298322	-0.2576	-0.212091	-0.162222	-0.108562	-0.0517158	0.00769859	0.0689434	0.143728	0.206479	0.269298	0.331901	0.394058	0.455763	0.5173	0.578826	0.652537	0.713573	0.773784	0.832601
1.57349	1.57955	1.57729	1.56708	1.54945	1.5194	1.48762	1.4504	1.40878	1.3639	1.31641	1.26628	1.21345	1.14961	1.09903	1.04729	0.994769	0.94405	0.899432	0.862547	0.832705	0.806408	0.792598	0.785549	0.784035	0.786918	0.793427	0.80301	0.815125	0.829294	0.848194	0.865062	0.882715	0.900842	0.918872	0.936046	0.951502	0.964222	0.974625	0.978461	0.977545	0.971825	0.961282	0.945855	0.925324	0.899432	0.861197	0.823836	0.781884	0.735255
1.13757	1.20411	1.26164	1.30906	1.34586	1.37591	1.38945	1.39287	1.38649	1.37074	1.34641	1.31442	1.27589	1.22279	1.17456	1.12454	1.07452	1.02598	0.979603	0.935499	0.893617	0.846057	0.807801	0.769511	0.729874	0.687892	0.643036	0.594722	0.542307	0.485429	0.411527	0.345633	0.276101	0.203035	0.126504	0.046796	-0.035444	-0.118956	-0.218489	-0.298461	-0.37305	-0.439052	-0.492068	-0.530827	-0.558194	-0.576408	-0.589302	-0.595628	-0.600365	-0.604956
-0.735165	-0.74762	-0.758863	-0.769475	-0.779502	-0.791102	-0.800318	-0.808695	-0.815649	-0.820465	-0.822377	-0.820415	-0.813645	-0.798152	-0.778796	-0.754332	-0.72623	-0.696039	-0.665066	-0.634318	-0.60417	-0.564365	-0.531031	-0.500292	-0.473207	-0.45064	-0.433226	-0.421184	-0.414425	-0.41271	-0.41693	-0.42524	-0.437342	-0.452302	-0.468738	-0.485059	-0.499611	-0.511376	-0.521525	-0.527163	-0.531143	-0.534551	-0.538526	-0.543832	-0.55083	-0.559667	-0.57273	-0.585343	-0.59809	-0.605864
0.00628644	0.0765434	0.146546	0.215575	0.282676	0.359453	0.419306	0.474464	0.52393	0.566933	0.603043	0.631961	0.653238	0.667807	0.670133	0.663368	0.647911	0.624201	0.592549	0.553161	0.506622	0.442926	0.384694	0.322858	0.258331	0.191988	0.124836	0.0580544	-0.00712723	-0.0698162	-0.140896	-0.196533	-0.249225	-0.299274	-0.346849	-0.391715	-0.432793	-0.468567	-0.505266	-0.531613	-0.555123	-0.575827	-0.593351	-0.608295	-0.621455	-0.633129	-0.64513	-0.652865	-0.656912	-0.654761
-0.962626	-0.972188	-0.981007	-0.988396	-0.993791	-0.997586	-0.998734	-0.997991	-0.995165	-0.990346	-0.983905	-0.976242	-0.967632	-0.956098	-0.94554	-0.93422	-0.921907	-0.90824	-0.892622	-0.872521	-0.849949	-0.82134	-0.796504	-0.771095	-0.745229	-0.718775	-0.691545	-0.663928	-0.63629	-0.607599	-0.575286	-0.55134	-0.530471	-0.513056	-0.49975	-0.491398	-0.488587	-0.491504	-0.502198	-0.516306	-0.534253	-0.555284	-0.578775	-0.604139	-0.630953	-0.658882	-0.693602	-0.723134	-0.752216	-0.77924
-0.134361	-0.0500278	0.033708	0.115448	0.193861	0.283748	0.356255	0.422333	0.479438	0.526424	0.563026	0.589906	0.608733	0.623854	0.632661	0.639768	0.646386	0.653415	0.661491	0.671371	0.684151	0.704959	0.72765	0.755255	0.787496	0.823971	0.864136	0.90693	0.950842	0.993858	1.04151	1.07611	1.10522	1.12854	1.14558	1.15561	1.15794	1.15224	1.13439	1.11019	1.07762	1.03681	0.98814	0.932333	0.870613	0.804228	0.720249	0.648524	0.577083	0.507897
0.355344	0.315567	0.275331	0.234691	0.193489	0.143006	0.100027	0.0563486	0.0122435	-0.0317411	-0.0749619	-0.11669	-0.155987	-0.198447	-0.228899	-0.2541	-0.273126	-0.284399	-0.28578	-0.275423	-0.252545	-0.20858	-0.158685	-0.0979933	-0.0283637	0.0484428	0.131111	0.2184	0.308923	0.401029	0.511059	0.600225	0.685506	0.76598	0.840912	0.909614	0.97135	1.02558	1.08022	1.11682	1.14522	1.16543	1.17748	1.18127	1.17656	1.16313	1.13596	1.10528	1.06906	1.02925
0.854574	0.876621	0.893953	0.905663	0.910726	0.906595	0.893933	0.872659	0.842999	0.80543	0.760412	0.708205	0.649209	0.571035	0.502123	0.432268	0.361566	0.288994	0.214142	0.137322	0.059374	-0.0339062	-0.109346	-0.180477	-0.247983	-0.312852	-0.375398	-0.435874	-0.494155	-0.550003	-0.613357	-0.659659	-0.703677	-0.747083	-0.79039	-0.833666	-0.876595	-0.91828	-0.964609	-0.998269	-1.02615	-1.04757	-1.06114	-1.06505	-1.0594	-1.04428	-1.0139	-0.979547	-0.938618	-0.892662
0.122501	0.126301	0.129297	0.131774	0.134034	0.137672	0.142652	0.149928	0.159597	0.171623	0.186275	0.20411	0.225631	0.256243	0.284847	0.314831	0.344874	0.373979	0.401387	0.426447	0.448467	0.469236	0.480067	0.483631	0.479221	0.466916	0.447333	0.42124	0.388928	0.35046	0.296242	0.24491	0.189244	0.13109	0.0728393	0.0164056	-0.0368486	-0.0860466	-0.138318	-0.175376	-0.206462	-0.231422	-0.249613	-0.259911	-0.261575	-0.254855	-0.237337	-0.216759	-0.19285	-0.167738
-1.16345	-1.16205	-1.15919	-1.15588	-1.15316	-1.15135	-1.15075	-1.14949	-1.14734	-1.14488	-1.14191	-1.13794	-1.13223	-1.12174	-1.10853	-1.08993	-1.06515	-1.03397	-0.996528	-0.95338	-0.905574	-0.844361	-0.792124	-0.740007	-0.68875	-0.638633	-0.589803	-0.542058	-0.49528	-0.449394	-0.395807	-0.352718	-0.31132	-0.271954	-0.234719	-0.199852	-0.167607	-0.138161	-0.105443	-0.0790383	-0.0556167	-0.0367055	-0.0229822	-0.0148772	-0.0125726	-0.0163362	-0.0295342	-0.0479666	-0.0730834	-0.104625
-1.08691	-1.10981	-1.12965	-1.14741	-1.16418	-1.18333	-1.19786	-1.21063	-1.22153	-1.23021	-1.23567	-1.23627	-1.2305	-1.2162	-1.19925	-1.17791	-1.15211	-1.12136	-1.08514	-1.04286	-0.9936	-0.925879	-0.865183	-0.80284	-0.740412	-0.679165	-0.620381	-0.565349	-0.515082	-0.470588	-0.425935	-0.39682	-0.375623	-0.362577	-0.357546	-0.35957	-0.367712	-0.381818	-0.405024	-0.427201	-0.44966	-0.470483	-0.488244	-0.501574	-0.508805	-0.507748	-0.492349	-0.466061	-0.427174	-0.376033
-0.522397	-0.595816	-0.663622	-0.724199	-0.776127	-0.825561	-0.856081	-0.878211	-0.893802	-0.904805	-0.912881	-0.918991	-0.924369	-0.932071	-0.9403	-0.949645	-0.959031	-0.970367	-0.985061	-1.00356	-1.02542	-1.05439	-1.07538	-1.08718	-1.09411	-1.09743	-1.09512	-1.08829	-1.07701	-1.06029	-1.03207	-1.00181	-0.965591	-0.922077	-0.869674	-0.808405	-0.73844	-0.664655	-0.574242	-0.499514	-0.427125	-0.358217	-0.29321	-0.232038	-0.174622	-0.120963	-0.0619032	-0.0176564	0.0218083	0.0564727
0.0347246	0.0127411	-0.0109347	-0.0360101	-0.0620682	-0.0940065	-0.12077	-0.147434	-0.173975	-0.200645	-0.227847	-0.255877	-0.285283	-0.323194	-0.357631	-0.395285	-0.436366	-0.479813	-0.525137	-0.570196	-0.615188	-0.660935	-0.693339	-0.71693	-0.733968	-0.745856	-0.754991	-0.761812	-0.765995	-0.766599	-0.756997	-0.727881	-0.680938	-0.621556	-0.551896	-0.476352	-0.397473	-0.316711	-0.218553	-0.129704	-0.03911	0.0492575	0.133561	0.212002	0.28301	0.345356	0.407392	0.447883	0.478191	0.498596
Fig 3h
time
-1.5	-1.49	-1.48	-1.47	-1.46	-1.45	-1.44	-1.43	-1.42	-1.41	-1.4	-1.39	-1.38	-1.37	-1.36	-1.35	-1.34	-1.33	-1.32	-1.31	-1.3	-1.29	-1.28	-1.27	-1.26	-1.25	-1.24	-1.23	-1.22	-1.21	-1.2	-1.19	-1.18	-1.17	-1.16	-1.15	-1.14	-1.13	-1.12	-1.11	-1.1	-1.09	-1.08	-1.07	-1.06	-1.05	-1.04	-1.03	-1.02	-1.01
DC
0.118385	0.127882	0.139764	0.145315	0.146111	0.112374	0.150593	0.14021	0.188865	0.176	0.227779	0.24513	0.165181	0.165325	0.166099	0.115955	0.0585592	0.0119481	0.0496776	0.0529517	0.103332	0.0935699	0.0960045	0.0780152	0.0635551	0.0826218	0.0626003	0.0606048	0.0441043	0.0713321	0.110973	0.0447167	0.041491	0.105912	0.0854621	0.171892	0.171989	0.214014	0.123386	0.119658	0.123332	0.112309	0.190343	0.148283	0.132432	0.143545	0.26357	0.303912	0.269188	0.240139
Angle
2.85337	2.99765	2.96873	2.98626	3.00136	3.05923	3.07858	3.05015	2.85171	3.14005	3.02921	3.03535	3.12369	3.10189	3.04546	3.1984	3.3309	3.35193	3.6572	3.86502	3.56564	4.2044	3.8458	4.27203	4.15845	3.48187	4.10143	4.19675	3.3304	2.63027	2.69896	3.117	3.1674	2.71984	2.59428	2.64481	2.67688	2.58366	2.72968	2.6693	2.495	2.33692	2.45194	2.5131	2.83293	3.15207	2.95327	2.78985	2.7246	2.81008
Rsq
0.525976	0.524382	0.515242	0.519082	0.508517	0.500065	0.509676	0.513784	0.492213	0.504881	0.51552	0.528316	0.530945	0.520871	0.509736	0.497835	0.497503	0.501365	0.498025	0.488126	0.487339	0.48844	0.503146	0.519208	0.537777	0.532306	0.549057	0.560201	0.57519	0.578863	0.586848	0.584305	0.579445	0.580985	0.573612	0.562833	0.560928	0.543548	0.533907	0.51349	0.504508	0.484173	0.483068	0.479392	0.4728	0.469699	0.456852	0.454839	0.443967	0.446066
[truncated: 151 more columns]

## Sheet: Fig 4
Fig 3a
time
-0.5	-0.49	-0.48	-0.47	-0.46	-0.45	-0.44	-0.43	-0.42	-0.41	-0.4	-0.39	-0.38	-0.37	-0.36	-0.35	-0.34	-0.33	-0.32	-0.31	-0.3	-0.29	-0.28	-0.27	-0.26	-0.25	-0.24	-0.23	-0.22	-0.21	-0.2	-0.19	-0.18	-0.17	-0.16	-0.15	-0.14	-0.13	-0.12	-0.11	-0.1	-0.09	-0.08	-0.07	-0.06	-0.05	-0.04	-0.03	-0.02	-0.01
DC
0.106777	0.0860984	0.0876767	0.0920643	0.0393676	0.074195	0.0993262	0.153252	0.215509	0.263099	0.25878	0.256107	0.303247	0.304633	0.351067	0.354181	0.354313	0.4029	0.365144	0.323779	0.321043	0.316868	0.291565	0.24533	0.288113	0.365902	0.404164	0.393881	0.387096	0.345106	0.338595	0.383911	0.377643	0.321976	0.247955	0.258286	0.26722	0.190706	0.1569	0.148089	0.152107	0.20894	0.241122	0.188924	0.220391	0.157958	0.144012	0.172757	0.161964	0.192748
Angle
2.61749	2.48999	2.55296	2.61852	3.70156	4.94707	5.42197	5.37119	5.39615	5.44955	5.40798	5.36459	5.36469	5.33845	5.34064	5.33371	5.3235	5.34807	5.26317	5.21163	5.21403	5.20855	5.0829	4.9963	5.44913	5.49929	5.53317	5.55942	5.57096	5.53919	5.53697	5.59787	5.61269	5.65587	5.42383	5.40905	5.44262	5.56586	5.32373	5.37482	5.28761	5.48441	5.59848	5.67798	5.67977	5.88111	5.92258	5.87821	5.85945	5.77935
Rsq
0.407286	0.412889	0.405057	0.392044	0.38278	0.381374	0.385338	0.379	0.382082	0.384914	0.400361	0.412587	0.416582	0.415082	0.40101	0.394091	0.389048	0.39107	0.39944	0.402282	0.406009	0.414683	0.426679	0.426686	0.411114	0.425151	0.42746	0.419017	0.440523	0.436991	0.437257	0.440916	0.438749	0.418119	0.424039	0.41838	0.414624	0.408675	0.396108	0.404289	0.402132	0.393284	0.399504	0.412597	0.43194	0.433831	0.440987	0.456484	0.461191	0.473
Example distributions
5.77704	2.44346	5.60251	0.191986	2.05949	0.942478	5.65487	1.90241	5.3058	4.60767	0.139626	2.9147	0.366519	1.95477	6.00393	0.436332	5.5676	5.93412	0.279253	0.174533	5.79449	6.21337	2.82743	5.63741	5.28835	4.76475	5.77704	5.75959	5.58505	2.72271	0.0174533	5.39307	2.3911	2.6529	5.42797	5.49779	4.53786	1.79769	3.03687	5.70723	5.67232	5.67232	5.68977
4.34587	2.70526	5.20108	3.78736	2.98451	2.6529	3.03687	0.698132	1.90241	2.54818	2.49582	0.279253	6.0912	2.93215	2.07694	5.61996	3.29867	2.86234	2.60054	3.38594	6.03884	2.6529	2.68781	2.42601	5.27089	4.55531	2.86234	2.42601	2.47837	2.63545	2.14675	0.471239	5.68977	2.68781	2.47837	2.46091	2.21657	2.56563	2.0944	5.65487	2.54818	3.01942	3.36849
Fig 3a
time
-0.5	-0.49	-0.48	-0.47	-0.46	-0.45	-0.44	-0.43	-0.42	-0.41	-0.4	-0.39	-0.38	-0.37	-0.36	-0.35	-0.34	-0.33	-0.32	-0.31	-0.3	-0.29	-0.28	-0.27	-0.26	-0.25	-0.24	-0.23	-0.22	-0.21	-0.2	-0.19	-0.18	-0.17	-0.16	-0.15	-0.14	-0.13	-0.12	-0.11	-0.1	-0.09	-0.08	-0.07	-0.06	-0.05	-0.04	-0.03	-0.02	-0.01
DC
0.118422	0.0846225	0.105285	0.112634	0.110226	0.0900353	0.0966965	0.106201	0.0673368	0.071753	0.0406625	0.0335388	0.0526869	0.0755931	0.036837	0.0333049	0.0211459	0.0142668	0.0133602	0.00663644	0.0250342	0.0461761	0.0448122	0.0127061	0.0315112	0.0682145	0.0460061	0.0578467	0.0819632	0.0760655	0.0815205	0.07621	0.0608533	0.0882996	0.0840946	0.0778655	0.104115	0.0833704	0.0617186	0.113418	0.215593	0.176792	0.130123	0.10639	0.136602	0.120876	0.152014	0.19988	0.200063	0.102977
Angle
4.98065	4.29319	4.76639	4.68037	4.89921	4.41149	4.94621	4.96276	5.15008	5.2102	4.85498	3.74012	2.73869	2.45365	2.68353	2.82076	3.72747	3.9375	2.6776	2.48474	5.4426	3.17616	3.22314	4.88647	3.26206	3.27181	4.23488	4.31544	4.32184	3.96256	3.52688	4.20315	4.44314	4.66925	5.08946	4.99416	5.4434	5.41784	4.82004	4.8981	5.26751	5.0064	5.10602	4.09933	4.06079	3.90144	3.22373	2.79822	2.80962	3.95029
Rsq
0.468504	0.471687	0.46385	0.468912	0.474847	0.470576	0.473235	0.475416	0.473098	0.468527	0.475846	0.478125	0.457964	0.457291	0.455649	0.464237	0.460891	0.460013	0.450448	0.440321	0.432955	0.420379	0.409645	0.408644	0.40459	0.415576	0.429453	0.446004	0.451755	0.451662	0.4566	0.458687	0.459324	0.459273	0.450482	0.449983	0.453615	0.46189	0.456165	0.460252	0.462722	0.467688	0.471029	0.453091	0.474831	0.486028	0.474281	0.477548	0.486147	0.502644
Example distributions
5.00909	4.60767	1.44862	5.95157	2.60054	5.11381	5.23599	5.79449	2.67035	5.13127	2.26893	5.81195	2.02458	2.56563	3.35103	2.61799	3.14159	2.9147	6.07375	2.53073	2.80998	5.72468	4.10152	5.79449	2.46091	2.51327	5.11381	1.95477	2.75762	5.51524	2.53073	2.63545	2.86234	5.5676	2.68781	5.27089	2.67035	5.63741	2.44346	2.33874	5.3058	3.83972	6.21337
5.34071	5.58505	2.42601	5.11381	2.40855	0.785398	2.19911	2.67035	2.51327	6.00393	2.37365	2.68781	2.70526	2.60054	2.56563	2.70526	3.59538	1.41372	2.40855	2.6529	2.63545	6.07375	2.16421	2.79253	2.60054	2.44346	2.67035	5.35816	2.18166	5.3058	2.61799	1.62316	2.67035	2.05949	2.40855	2.16421	5.3058	2.30383	5.86431	2.82743	5.37561	5.51524	2.49582
[truncated: 201 more columns]

## Sheet: Fig 5
Fig 5a - See Fig 1h
Fig 5b left panel - Data in Supp. Table 4
A-I
0.104588	-0.05897	-0.0815445	-0.0611994	0.132744	0.0676235	-0.0199416	-0.0607744	-0.0565536	0.0686327	0.0222965
P-S
0.00979669	-0.142182	0.184251	0.0284187	-0.169184	0.00955069	-0.0312978	0.182459	0.0893561	-0.0181516	0.259829
Frequency
2.03302	1.88039	1.58434	4.90615	1.69584	5.1865	13.8235	9.92279	4.58359	9.16597	12.3813
Fig 5c
Amp
0.776336	0.623433	0.5786	0.681614	0.911282	0.908789	0.869068	0.876644	0.798003	0.823079	0.512792	0.498432	0.806958	0.78139	0.727627	0.799237	0.914116	0.949396	1	0.800503	0.4822	0.547475	0.58972	0.764066	0.834925	0.845413	0.807423	0.864368	0.520322	0.521112	0.64635	0.709173
0.317947	0.617433	0.537482	0.662161	0.545562	0.552435	0.541613	0.545574	0	0.149871	0.374352	0.646033	0.526406	0.397788	0.511065	0.362616	0.70519	0.641321	0.534543	0.492619	0.681197	0.598362	0.470029	0.188761	0.829656	0.794113	0.71234	0.501059	0.663822	0.690858	0.478371	0.221973
Phase
0.275203	0.339243	0.467398	0.382072	0.699377	0.814079	0.875311	0.906202	-0.69619	-0.591429	-0.267663	-1.57357e-19	0.41932	0.646315	0.68507	0.642132	-1.96582	-1.75304	-1.34522	-0.595912	0.0377989	0.219659	0.103939	0.165082	-2.3657	-2.13401	-1.91508	-1.61101	-0.645875	-0.279784	-0.207256	0.0142298
-0.428117	-0.378085	-0.333041	-0.306078	-0.808975	-1.05101	-1.17011	-1.30495	0.71872	0.497103	0.300357	-4.14084e-19	-0.495544	-0.877901	-1.04396	-1.33113	1.93542	1.84021	1.37945	0.412262	-0.197867	-0.552772	-0.719676	-1.02625	1.70975	1.68227	1.50658	1.28846	0.296522	-0.190672	-0.448996	-0.785611
Fig 5d left panel - Data in Supp. Table 4
